# Supplementary material for: An experimental evaluation of an AI-powered interactive learning platform
Source: Front Artif Intell. 2026 Mar 10;9:1783117. doi: 10.3389/frai.2026.1783117 (PMC13008931; doi:10.3389/frai.2026.1783117)
Supplement: Supplementary file 1 [file Data_Sheet_1.zip]

Archive with 12 entries (12 files):
- Supplementary Materials Frontiers in AI/HeldrethEtal_FrontiersData.xlsx
- Supplementary Materials Frontiers in AI/Content Selection Criteria.pdf
- Supplementary Materials Frontiers in AI/Long-Term Recall Assessment.pdf
- Supplementary Materials Frontiers in AI/Immediate Recall Scoring Rubric- SAQs.pdf
- Supplementary Materials Frontiers in AI/Immediate and Long Term Recall Assessment Design and Answers.pdf
- Supplementary Materials Frontiers in AI/Onboarding Slides_CHI (1).pdf
- Supplementary Materials Frontiers in AI/Long Term Recall Assessment- SAQ Scoring Rubric.pdf
- Supplementary Materials Frontiers in AI/Immediate Recall Assessment.pdf
- Supplementary Materials Frontiers in AI/Pre-Assessment Reading Comprehension Passage.pdf
- Supplementary Materials Frontiers in AI/Immediate Recall Assessment- Learning Experience Metrics.pdf
- Supplementary Materials Frontiers in AI/Learn Your Way Modalities.docx
- Supplementary Materials Frontiers in AI/Rubrics for Pedagogical Evaluations + Results.docx
