# Supplementary material for: An experimental evaluation of an AI-powered interactive learning platform
Source: Front Artif Intell. 2026 Mar 10;9:1783117. doi: 10.3389/frai.2026.1783117 (PMC13008931; doi:10.3389/frai.2026.1783117)
Supplement: Supplementary file 1 [file Data_Sheet_1.zip › Supplementary Materials Frontiers in AI/HeldrethEtal_FrontiersData.xlsx]

## Sheet: Summary Table
Tool Assignment		Demographics				Bias Checks					Learning Outcomes		GAM Predictors			Exploratory Analysis	Learning Experience Metrics
PID	Condition	Region	Gender	Age	Grade	reading_score	screener_content_familiarity	session_content_familiarity	content_interest	assessment_difficulty	immediate_recall	longterm_recall	learning_duration_mm_ss	learning_duration_seconds	delay_duration_days	modality_usage	tool_usefulness	effective_learning	support_future_learning	assessment_performance	assessment_comfort	tool_enjoyability	tool_recommend	good_understanding
P01	LYW	Urban	Male	17	11	8	2	Slightly familiar	Somewhat interesting	Somewhat easy	11	6	00:26:26	1586	4	immersiveText_only	Somewhat useful	Somewhat agree	Somewhat agree	Strongly agree	Somewhat agree	Somewhat agree	Strongly agree	Strongly agree
P03	Textbook	Urban	Female	16	10	7	4	Slightly familiar	Very interesting	Somewhat easy	9	6	00:24:15	1455	6	na	Somewhat useful	Somewhat agree	Somewhat agree	Somewhat agree	Somewhat agree	Neither agree nor disagree	Somewhat agree	Somewhat agree
P04	LYW	Urban	Female	17	11	9	3	Somewhat familiar	Very interesting	Neither difficult nor easy	10	na	00:28:01	1681	na	immersiveText_plus	Very useful	Strongly agree	Strongly agree	Strongly agree	Strongly agree	Strongly agree	Strongly agree	Somewhat agree
P06	Textbook	Urban	Female	17	12	7	3	Slightly familiar	Somewhat interesting	Somewhat easy	10	4	00:20:45	1245	3	na	Very useful	Somewhat agree	Strongly agree	Somewhat agree	Strongly agree	Neither agree nor disagree	Somewhat agree	Strongly agree
P07	LYW	Urban	Non-binary	15	10	6	3	Somewhat familiar	Very interesting	Somewhat easy	8	4	00:28:23	1703	6	immersiveText_only	Very useful	Strongly agree	Strongly agree	Somewhat agree	Strongly agree	Strongly agree	Strongly agree	Strongly agree
P09	Textbook	Urban	Female	16	11	7	3	Somewhat familiar	Very interesting	Somewhat easy	6	3	00:20:11	1211	6	na	Very useful	Strongly agree	Somewhat agree	Somewhat agree	Strongly agree	Strongly agree	Strongly agree	Somewhat agree
P11	LYW	Suburban	Female	17	11	6	5	Very familiar	Very interesting	Somewhat easy	6	4	00:26:36	1596	4	immersiveText_plus	Very useful	Strongly agree	Strongly agree	Strongly agree	Strongly agree	Strongly agree	Strongly agree	Strongly agree
P12	Textbook	Suburban	Male	16	10	7	2	Slightly familiar	Somewhat interesting	Neither difficult nor easy	5	4	00:22:06	1326	4	na	Somewhat useful	Somewhat agree	Strongly agree	Neither agree nor disagree	Somewhat agree	Neither agree nor disagree	Somewhat agree	Somewhat agree
P13	LYW	Suburban	Female	17	11	7	1	Not at all familiar	Somewhat interesting	Somewhat easy	12	6	00:30:19	1819	3	immersiveText_plus	Somewhat useful	Somewhat agree	Somewhat agree	Strongly agree	Strongly agree	Somewhat agree	Somewhat agree	Strongly agree
P15	Textbook	Suburban	Male	17	11	6	3	Somewhat familiar	Very interesting	Neither difficult nor easy	7	2	00:21:48	1308	3	na	Very useful	Somewhat disagree	Strongly agree	Somewhat agree	Somewhat agree	Strongly agree	Strongly agree	Strongly agree
P16	LYW	Suburban	Male	16	10	4	1	Not at all familiar	Slightly interesting	Somewhat difficult	5	2	00:32:53	1973	3	immersiveText_plus	Very useful	Somewhat agree	Strongly agree	Somewhat agree	Somewhat agree	Somewhat agree	Strongly agree	Neither agree nor disagree
P17	LYW	Suburban	Male	16	10	8	4	Slightly familiar	Somewhat interesting	Neither difficult nor easy	9	5	00:19:37	1177	3	immersiveText_plus	Very useful	Strongly agree	Somewhat agree	Somewhat agree	Somewhat agree	Strongly agree	Strongly agree	Somewhat agree
P18	Textbook	Suburban	Female	16	10	5	3	Somewhat familiar	Very interesting	Somewhat easy	10	1	00:19:14	1154	4	na	Very useful	Somewhat agree	Strongly agree	Somewhat agree	Somewhat agree	Strongly agree	Strongly agree	Strongly agree
P19	Textbook	Suburban	Male	16	10	5	4	Slightly familiar	Not at all interesting	Somewhat easy	7	4	00:20:13	1213	4	na	Somewhat useful	Somewhat disagree	Somewhat disagree	Somewhat agree	Neither agree nor disagree	Somewhat disagree	Neither agree nor disagree	Somewhat agree
P20	LYW	Suburban	Male	17	11	7	2	Very familiar	Very interesting	Somewhat easy	10	5	00:37:39	2259	3	immersiveText_plus	Very useful	Somewhat agree	Strongly agree	Strongly agree	Strongly agree	Strongly agree	Strongly agree	Strongly agree
P24	Textbook	Rural	Male	17	11	5	1	Somewhat familiar	Somewhat interesting	Neither difficult nor easy	5	3	00:20:38	1238	7	na	Somewhat useful	Somewhat disagree	Somewhat agree	Somewhat agree	Neither agree nor disagree	Strongly agree	Somewhat agree	Strongly agree
P25	LYW	Rural	Male	17	11	8	3	Slightly familiar	Somewhat interesting	Somewhat easy	11	6	00:32:22	1942	3	immersiveText_plus	Somewhat useful	Somewhat agree	Somewhat agree	Strongly agree	Strongly agree	Somewhat agree	Somewhat agree	Somewhat agree
P27	Textbook	Rural	Female	16	10	7	4	Somewhat familiar	Very interesting	Somewhat easy	10	5	00:20:21	1221	3	na	Slightly useful	Neither agree nor disagree	Somewhat agree	Strongly agree	Neither agree nor disagree	Neither agree nor disagree	Somewhat agree	Somewhat agree
P28	LYW	Rural	Male	17	11	5	5	Very familiar	Somewhat interesting	Neither difficult nor easy	6	3	00:40:13	2413	4	immersiveText_only	Very useful	Neither agree nor disagree	Somewhat agree	Somewhat agree	Somewhat agree	Strongly agree	Strongly agree	Somewhat agree
P30	Textbook	Rural	Male	17	11	8	2	Not at all familiar	Slightly interesting	Neither difficult nor easy	7	3	00:20:28	1228	4	na	Somewhat useful	Neither agree nor disagree	Somewhat agree	Somewhat agree	Somewhat agree	Neither agree nor disagree	Somewhat agree	Somewhat agree
P31	LYW	Suburban	Female	18	12	9	2	Very familiar	Very interesting	Somewhat easy	8	5	00:29:56	1796	3	immersiveText_plus	Somewhat useful	Strongly agree	Strongly agree	Somewhat agree	Strongly agree	Somewhat agree	Strongly agree	Strongly agree
P33	LYW	Suburban	Female	17	11	7	1	Slightly familiar	Somewhat interesting	Somewhat easy	10	5	00:26:24	1584	4	immersiveText_plus	Somewhat useful	Strongly agree	Somewhat agree	Somewhat agree	Strongly agree	Somewhat agree	Somewhat agree	Somewhat agree
P35	Textbook	Suburban	Male	16	10	6	3	Somewhat familiar	Somewhat interesting	Neither difficult nor easy	9	4	00:20:03	1203	4	na	Slightly useful	Somewhat disagree	Neither agree nor disagree	Strongly agree	Somewhat agree	Neither agree nor disagree	Somewhat agree	Somewhat agree
P37	Textbook	Suburban	Female	15	9	7	4	Very familiar	Somewhat interesting	Neither difficult nor easy	9	5	00:21:23	1283	3	na	Very useful	Somewhat agree	Strongly agree	Strongly agree	Strongly agree	Strongly agree	Strongly agree	Somewhat agree
P38	LYW	Suburban	Female	17	11	5	4	Somewhat familiar	Somewhat interesting	Somewhat easy	12	6	00:22:17	1337	3	immersiveText_plus	Very useful	Strongly agree	Strongly agree	Strongly agree	Strongly agree	Strongly agree	Strongly agree	Strongly agree
P39	Textbook	Suburban	Female	16	11	6	1	Somewhat familiar	Very interesting	Somewhat easy	10	4	00:20:39	1239	3	na	Very useful	Somewhat agree	Somewhat agree	Somewhat agree	Strongly agree	Somewhat agree	Strongly agree	Strongly agree
P40	LYW	Suburban	Male	17	11	6	3	Somewhat familiar	Very interesting	Somewhat easy	12	6	00:25:24	1524	3	immersiveText_plus	Very useful	Somewhat agree	Somewhat agree	Strongly agree	Strongly agree	Somewhat agree	Strongly agree	Somewhat agree
P42	Textbook	Suburban	Female	17	11	9	5	Very familiar	Somewhat interesting	Neither difficult nor easy	4	1	00:22:50	1370	3	na	Somewhat useful	Neither agree nor disagree	Strongly agree	Somewhat agree	Somewhat agree	Strongly agree	Somewhat agree	Somewhat disagree
P44	LYW	Suburban	Female	17	12	8	2	Somewhat familiar	Very interesting	Somewhat easy	12	6	00:24:20	1460	5	immersiveText_plus	Very useful	Somewhat agree	Somewhat agree	Strongly agree	Strongly agree	Somewhat agree	Strongly agree	Strongly agree
P46	Textbook	Suburban	Male	17	11	7	2	Slightly familiar	Somewhat interesting	Neither difficult nor easy	9	5	00:20:00	1200	3	na	Somewhat useful	Somewhat agree	Somewhat agree	Neither agree nor disagree	Somewhat agree	Somewhat agree	Somewhat agree	Neither agree nor disagree
P47	LYW	Suburban	Male	17	11	8	2	Slightly familiar	Somewhat interesting	Neither difficult nor easy	9	5	00:40:03	2403	4	immersiveText_only	Very useful	Strongly agree	Strongly agree	Somewhat agree	Strongly agree	Somewhat agree	Strongly agree	Somewhat agree
P48	Textbook	Suburban	Male	16	9	7	2	Not at all familiar	Slightly interesting	Somewhat difficult	7	5	00:21:13	1273	3	na	Somewhat useful	Neither agree nor disagree	Neither agree nor disagree	Somewhat disagree	Somewhat agree	Somewhat disagree	Somewhat agree	Somewhat agree
P49	Textbook	Suburban	Male	17	11	8	4	Somewhat familiar	Slightly interesting	Somewhat difficult	9	5	00:23:56	1436	3	na	Somewhat useful	Neither agree nor disagree	Neither agree nor disagree	Neither agree nor disagree	Somewhat agree	Somewhat disagree	Somewhat agree	Somewhat agree
P53	Textbook	Suburban	Male	17	11	7	4	Slightly familiar	Somewhat interesting	Neither difficult nor easy	7	4	00:20:36	1236	4	na	Slightly useful	Neither agree nor disagree	Neither agree nor disagree	Neither agree nor disagree	Neither agree nor disagree	Somewhat agree	Somewhat agree	Somewhat agree
P54	Textbook	Rural	Male	18	12	8	5	Slightly familiar	Very interesting	Very easy	9	5	00:24:49	1489	4	na	Very useful	Somewhat agree	Strongly agree	Strongly agree	Somewhat agree	Somewhat agree	Strongly agree	Strongly agree
P56	Textbook	Rural	Male	16	10	7	1	Not at all familiar	Somewhat interesting	Somewhat easy	8	na	00:27:05	1625	na	na	Very useful	Somewhat agree	Strongly agree	Somewhat disagree	Strongly agree	Somewhat agree	Strongly agree	Somewhat agree
P57	LYW	Rural	Male	18	12	6	1	Slightly familiar	Somewhat interesting	Neither difficult nor easy	8	4	00:29:38	1778	4	immersiveText_plus	Very useful	Somewhat agree	Somewhat agree	Neither agree nor disagree	Strongly agree	Neither agree nor disagree	Somewhat agree	Strongly agree
P58	Textbook	Rural	Female	16	10	5	4	Somewhat familiar	Somewhat interesting	Somewhat easy	8	3	00:21:25	1285	5	na	Slightly useful	Somewhat disagree	Somewhat agree	Neither agree nor disagree	Somewhat disagree	Somewhat agree	Somewhat agree	Somewhat agree
P62	Textbook	Rural	Male	16	10	4	3	Somewhat familiar	Very interesting	Neither difficult nor easy	7	4	00:24:54	1494	4	na	Somewhat useful	Neither agree nor disagree	Somewhat agree	Somewhat agree	Somewhat agree	Somewhat agree	Neither agree nor disagree	Strongly agree
P64	LYW	Rural	Female	16	10	7	3	Slightly familiar	Somewhat interesting	Neither difficult nor easy	6	3	00:25:55	1555	6	immersiveText_plus	Very useful	Strongly agree	Strongly agree	Somewhat agree	Strongly agree	Strongly agree	Strongly agree	Somewhat agree
P65	Textbook	Rural	Female	17	11	7	3	Very familiar	Very interesting	Somewhat easy	6	2	00:19:54	1194	5	na	Very useful	Somewhat agree	Strongly agree	Strongly agree	Somewhat agree	Somewhat agree	Strongly agree	Strongly agree
P66	LYW	Rural	Female	17	11	4	4	Slightly familiar	Somewhat interesting	Neither difficult nor easy	12	5	00:37:08	2228	5	immersiveText_plus	Somewhat useful	Somewhat disagree	Somewhat disagree	Somewhat agree	Somewhat agree	Neither agree nor disagree	Somewhat disagree	Somewhat agree
P67	LYW	Rural	Female	17	11	7	3	Somewhat familiar	Slightly interesting	Somewhat easy	5	3	00:28:46	1726	6	immersiveText_only	Somewhat useful	Neither agree nor disagree	Neither agree nor disagree	Somewhat agree	Somewhat agree	Somewhat agree	Neither agree nor disagree	Somewhat agree
P69	LYW	Rural	Female	16	10	8	2	Somewhat familiar	Somewhat interesting	Somewhat easy	8	5	00:26:52	1612	6	immersiveText_plus	Slightly useful	Neither agree nor disagree	Strongly agree	Somewhat agree	Somewhat agree	Neither agree nor disagree	Somewhat agree	Somewhat agree
P71	LYW	Rural	Male	16	10	7	1	Slightly familiar	Somewhat interesting	Neither difficult nor easy	11	5	00:39:41	2381	5	immersiveText_plus	Very useful	Somewhat agree	Strongly agree	Neither agree nor disagree	Strongly agree	Somewhat agree	Strongly agree	Strongly agree
P72	LYW	Rural	Male	17	11	5	3	Somewhat familiar	Somewhat interesting	Very easy	11	6	00:28:33	1713	5	immersiveText_only	Very useful	Strongly agree	Strongly agree	Strongly agree	Strongly agree	Somewhat agree	Strongly agree	Strongly agree
P73	Textbook	Urban	Male	17	11	5	1	Slightly familiar	Very interesting	Neither difficult nor easy	8	5	00:24:14	1454	6	na	Slightly useful	Somewhat disagree	Somewhat agree	Strongly agree	Neither agree nor disagree	Somewhat agree	Neither agree nor disagree	Somewhat agree
P77	Textbook	Urban	Female	18	12	9	3	Slightly familiar	Somewhat interesting	Somewhat easy	12	4	00:32:49	1969	4	na	Slightly useful	Somewhat disagree	Somewhat disagree	Somewhat agree	Neither agree nor disagree	Neither agree nor disagree	Somewhat disagree	Somewhat agree
P79	LYW	Urban	Male	17	11	7	4	Not at all familiar	Somewhat interesting	Neither difficult nor easy	10	5	00:36:30	2190	6	immersiveText_only	Somewhat useful	Strongly agree	Somewhat agree	Neither agree nor disagree	Somewhat agree	Strongly agree	Neither agree nor disagree	Somewhat agree
P80	Textbook	Urban	Female	15	9	7	2	Somewhat familiar	Somewhat interesting	Somewhat difficult	9	6	00:20:00	1200	5	na	Somewhat useful	Somewhat agree	Neither agree nor disagree	Neither agree nor disagree	Neither agree nor disagree	Neither agree nor disagree	Somewhat agree	Somewhat agree
P81	LYW	Urban	Male	15	9	7	3	Somewhat familiar	Slightly interesting	Somewhat easy	8	6	00:34:26	2066	4	immersiveText_only	Very useful	Neither agree nor disagree	Strongly agree	Strongly agree	Strongly agree	Somewhat agree	Strongly agree	Strongly agree
P82	LYW	Urban	Female	16	10	6	2	Somewhat familiar	Very interesting	Neither difficult nor easy	8	4	00:40:50	2450	4	immersiveText_only	Very useful	Somewhat agree	Strongly agree	Neither agree nor disagree	Somewhat agree	Strongly agree	Strongly agree	Strongly agree
P83	LYW	Urban	Female	17	11	4	2	Somewhat familiar	Very interesting	Somewhat easy	10	4	00:34:55	2095	4	immersiveText_only	Very useful	Somewhat agree	Somewhat agree	Strongly agree	Strongly agree	Somewhat agree	Strongly agree	Strongly agree
P86	LYW	Urban	Female	18	12	5	3	Slightly familiar	Somewhat interesting	Neither difficult nor easy	11	4	00:27:57	1677	5	immersiveText_plus	Very useful	Somewhat agree	Strongly agree	Somewhat agree	Somewhat agree	Somewhat agree	Somewhat agree	Somewhat agree
P87	LYW	Urban	Female	17	12	6	2	Not at all familiar	Very interesting	Somewhat easy	9	5	00:27:33	1653	4	immersiveText_only	Very useful	Somewhat agree	Strongly agree	Somewhat agree	Somewhat agree	Strongly agree	Strongly agree	Strongly agree
P89	Textbook	Urban	Male	16	11	5	1	Not at all familiar	Very interesting	Very easy	8	3	00:25:45	1545	6	na	Somewhat useful	Neither agree nor disagree	Somewhat agree	Strongly agree	Strongly agree	Strongly agree	Somewhat agree	Somewhat agree
P91	LYW	Urban	Male	16	10	5	2	Very familiar	Very interesting	Somewhat easy	8	2	00:35:01	2101	4	immersiveText_only	Somewhat useful	Somewhat agree	Somewhat agree	Strongly agree	Somewhat agree	Somewhat agree	Somewhat agree	Strongly agree
P92	Textbook	Urban	Male	17	11	9	3	Slightly familiar	Very interesting	Somewhat difficult	11	5	00:21:10	1270	5	na	Somewhat useful	Somewhat disagree	Neither agree nor disagree	Strongly agree	Somewhat agree	Neither agree nor disagree	Somewhat agree	Somewhat agree
P93	Textbook	Suburban	Female	16	10	6	4	Somewhat familiar	Very interesting	Somewhat easy	12	6	00:20:02	1202	4	na	Slightly useful	Strongly disagree	Strongly disagree	Neither agree nor disagree	Somewhat disagree	Somewhat agree	Somewhat disagree	Somewhat disagree
P94	Textbook	Suburban	Male	16	10	9	2	Not at all familiar	Slightly interesting	Somewhat difficult	8	5	00:19:39	1179	6	na	Somewhat useful	Somewhat disagree	Neither agree nor disagree	Somewhat disagree	Somewhat agree	Somewhat disagree	Somewhat disagree	Neither agree nor disagree

## Sheet: Screener Raw Data
PID	Condition	Reading_score	Gender	Age	Grade_level	Location	School_type	Tool_use	Tool_use_other	Tool_frequency_Kahoot	Tool_frequency_YouTube	Tool_frequency_Duolingo	Tool_frequency_KhanAcademy	Tool_frequency_Quizlet	Tool_frequency_Blackboard	Tool_frequency_Canvas	Tool_frequency_Schoology	Tool_frequency_GoogleClassroom	Tool_frequency_GoogleSearch	Tool_frequency_MagicSchool	Tool_frequency_PhET	Tool_frequency_AI_Tools	Tool_frequency_Other	Learning_device	Learning_diagnosis	Learning_diagnosis_input	Testing_comfort	College_admissions_exams	College_admissions_exams_input	Exam_type	Exam_type_input	SAT_scores	ACT_scores	AP_Lang_scores	AP_Lit_scores	English_courses	English_grades	GPA
P#	Tool Assignment	Reading Comprehension Score	What is your gender?	How old are you?	What grade level did you complete in the 2024-2025 academic year?	What is the city and state where you currently live?	What type of school did you attend in the 2024-2025 academic year?	Which of the following tools/ apps/ websites do you currently use, or have used in the past to support your learning? Please choose all that apply.	Other - Which of the following tools/ apps/ websites do you currently use, or have used in the past to support your learning?	Kahoot! - How often do you use those tools/ apps/ websites to support your learning? -	YouTube - How often do you use those tools/ apps/ websites to support your learning?	Duolingo - How often do you use those tools/ apps/ websites to support your learning?	Khan Academy - How often do you use those tools/ apps/ websites to support your learning?	Quizlet - How often do you use those tools/ apps/ websites to support your learning?	Blackboard - How often do you use those tools/ apps/ websites to support your learning?	Canvas - How often do you use those tools/ apps/ websites to support your learning?	Schoology - How often do you use those tools/ apps/ websites to support your learning?	Google Classroom - How often do you use those tools/ apps/ websites to support your learning?	Google Search - How often do you use those tools/ apps/ websites to support your learning?	MagicSchool - How often do you use those tools/ apps/ websites to support your learning?	PhET - How often do you use those tools/ apps/ websites to support your learning?	AI Tools (ChatGPT, Gemini, etc.) - How often do you use those tools/ apps/ websites to support your learning?	Other - How often do you use those tools/ apps/ websites to support your learning?	Which, if any, of the following devices do you use for learning at home? Please choose all that apply.	Have you ever been diagnosed with any specific learning challenges (e.g. dyslexia, ADHD, etc.)?	Please describe your diagnosis/ diagnoses, if you feel comfortable disclosing. Alternatively, you can indicate that you prefer not to share your diagnosis. - Describe below	Please indicate the extent to which you agree or disagree with the following statement: I am comfortable taking online tests (e.g. quizzes, exams, standardized tests)	Have you ever taken any college admissions exams (e.g. SAT, ACT, AP exams)?	Optional Notes - Have you ever taken any college admissions exams (e.g. SAT, ACT, AP exams)?	Which ones did you take? Please choose all that apply.	Optional Notes - Which ones did you take?	SAT - What were your grades/ scores on those exams?	ACT - What were your grades/ scores on those exams?	AP Language and Composition - What were your grades/ scores on those exams?	AP Literature and Composition - What were your grades/ scores on those exams?	What English courses did you take in the 2024-2025 academic year? Please specify as many as possible.	What were your grades in each of those classes?	What was your overall GPA for the 2024-2025 academic year?
P01	Learn Your Way	8	Male	17	11	Chicago, IL	Public School	Kahoot!,YouTube,Quizlet,Google Classroom,Google Search,AI Tools (ChatGPT, Gemini, etc.)		A few times a month	A few times a month			A few times a month				Daily	Daily			Once a week		Smartphone (e.g. iPhone, Pixel, Samsung Galaxy, etc.),Laptop computer,Desktop computer	No		Strongly agree	Yes		ACT,AP Language and Composition			33	NA		AP Language and composition	B	3.6
P03	Textbook	7	Female	16	10	Rogers Park, IL	Public School	Kahoot!,YouTube,Duolingo,Khan Academy,Quizlet,Canvas,Google Classroom,Google Search,PhET,AI Tools (ChatGPT, Gemini, etc.)		A few times a month	Less than once a month	A few times a week	Less than once a month	A few times a week		Less than once a month		Daily	Daily		A few times a week	Once a week		Smartphone (e.g. iPhone, Pixel, Samsung Galaxy, etc.),Laptop computer,Desktop computer,Tablet or E-reader (e.g. iPad, Samsung tablet, Kindle, etc.)	No		Strongly agree	Yes		SAT,ACT		1200	27			IB English 2	A	3.75
P04	Learn Your Way	9	Female	17	11	Chicago	Public School	Kahoot!,YouTube,Duolingo,Khan Academy,Quizlet,Canvas,Google Classroom,Google Search,AI Tools (ChatGPT, Gemini, etc.)		Once a week	A few times a week	Once a week	A few times a month	A few times a month		Once a week		Daily	Daily			A few times a week		Smartphone (e.g. iPhone, Pixel, Samsung Galaxy, etc.),Laptop computer,Desktop computer,Tablet or E-reader (e.g. iPad, Samsung tablet, Kindle, etc.)	Yes	ADHD	Strongly agree	Yes		ACT			27			AP Lit	B	3.3
P06	Textbook	7	Female	17	12	Chicago, IL	Public School	Kahoot!,YouTube,Duolingo,Khan Academy,Quizlet,Canvas,Google Classroom,Google Search		A few times a month	Less than once a month	Daily	Less than once a month	A few times a month		Less than once a month		Daily	Daily					Smartphone (e.g. iPhone, Pixel, Samsung Galaxy, etc.),Laptop computer,Tablet or E-reader (e.g. iPad, Samsung tablet, Kindle, etc.)	No		Strongly agree	Yes		SAT,ACT		1330	NA			IB English/ Literature 2	A	5.4
P07	Learn Your Way	6	Non-binary	15	10	Chicago, IL	Charter School	Kahoot!,YouTube,Khan Academy,Quizlet,Google Search		Less than once a month	Daily		Less than once a month	Once a week					Daily					Smartphone (e.g. iPhone, Pixel, Samsung Galaxy, etc.),Laptop computer	No		Agree	Yes		SAT,ACT		NA	NA			English 2	A	3.6
P09	Textbook	7	Female	16	11	Chicago	Charter School	Kahoot!,Duolingo,Quizlet,Canvas,Schoology,Google Classroom,Google Search,AI Tools (ChatGPT, Gemini, etc.)		A few times a week		A few times a month		A few times a month		A few times a month	A few times a week	Daily	A few times a month			A few times a month		Smartphone (e.g. iPhone, Pixel, Samsung Galaxy, etc.),Tablet or E-reader (e.g. iPad, Samsung tablet, Kindle, etc.)	No		Strongly agree	Yes		ACT			18			English 3	A+	4.0
P11	Learn Your Way	6	Female	17	11	Screener questionnaire missing from recruiter. Reading score collected separately. Gender, age, and grade level confirmed in-session.
P12	Textbook	7	Male	16	10	Wheaton, IL	Public School	Kahoot!,YouTube,Duolingo,Quizlet,Canvas,Schoology,Google Classroom,Google Search,PhET,AI Tools (ChatGPT, Gemini, etc.)		Once a week	A few times a week	Less than once a month		Once a week		A few times a month	Daily	Daily	A few times a week		A few times a month	A few times a week		Smartphone (e.g. iPhone, Pixel, Samsung Galaxy, etc.),Tablet or E-reader (e.g. iPad, Samsung tablet, Kindle, etc.)	Yes	ADHD	Agree	Yes			PreACT					English 2	A	2.9
P13	Learn Your Way	7	Female	17	11	Montgomery	Public School	Kahoot!,YouTube,Duolingo,Khan Academy,Quizlet,Canvas,Google Classroom,Google Search,PhET		Once a week	A few times a week	A few times a month	I no longer use this tool/ app/ website	A few times a month		A few times a month		Daily	Daily		I no longer use this tool/ app/ website			Smartphone (e.g. iPhone, Pixel, Samsung Galaxy, etc.),Laptop computer,Desktop computer	No		Agree	Yes		ACT			28			Critical Interpretations of Lit and Comp	A	3.78
P15	Textbook	6	Male	17	11	Lombard IL	Public School	Kahoot!,YouTube,Khan Academy,Quizlet,Google Classroom,Google Search,MagicSchool,PhET		A few times a month	A few times a month		I no longer use this tool/ app/ website	A few times a month				Daily	Daily	I no longer use this tool/ app/ website	A few times a month			Smartphone (e.g. iPhone, Pixel, Samsung Galaxy, etc.),Laptop computer	No		Strongly agree	Yes		ACT,AP Language and Composition			19	NA		AP language and composition	C	3.5
P16	Learn Your Way	4	Male	16	10	Wooddale, IL	Public School	Kahoot!,YouTube,Duolingo,Quizlet,Canvas,Google Classroom,Google Search,AI Tools (ChatGPT, Gemini, etc.)		A few times a week	A few times a week	Less than once a month		Once a week		Less than once a month		Daily	Daily			Daily		Smartphone (e.g. iPhone, Pixel, Samsung Galaxy, etc.),Tablet or E-reader (e.g. iPad, Samsung tablet, Kindle, etc.)	No		Agree	No								English 2	B	3.0
P17	Learn Your Way	8	Male	16	10	Elmhurst	Public School	Kahoot!,YouTube,Duolingo,Khan Academy,Quizlet,Canvas,Schoology,Google Classroom,Google Search,AI Tools (ChatGPT, Gemini, etc.)		A few times a month	A few times a month	A few times a week	Once a week	Once a week		Less than once a month	Daily	Daily	Daily			A few times a week		Smartphone (e.g. iPhone, Pixel, Samsung Galaxy, etc.),Laptop computer,Desktop computer	No		Neither agree nor disagree	Yes		SAT,ACT		1100	24			10 Honors	A- 91, 90	4.1
P18	Textbook	5	Female	16	10	Woodridge	Public School	Kahoot!,YouTube,Khan Academy,Quizlet,Canvas,Google Classroom,Google Search		A few times a week	A few times a week		A few times a month	A few times a week		Daily		Daily	Daily					Smartphone (e.g. iPhone, Pixel, Samsung Galaxy, etc.),Laptop computer,Tablet or E-reader (e.g. iPad, Samsung tablet, Kindle, etc.)	No		Agree	No	Pre-ACT- Doesn't know score							English 2 Honors	A	4.09
P19	Textbook	5	Male	16	10	Lombard	Public School	Kahoot!,YouTube,Khan Academy,Quizlet,Google Classroom		A few times a month	A few times a month		A few times a month	A few times a month				Daily						Smartphone (e.g. iPhone, Pixel, Samsung Galaxy, etc.),Laptop computer,Desktop computer	No		Strongly agree	Yes		ACT			Doesn't remember			English 10	A	3.5
P20	Learn Your Way	7	Male	17	11	Roselle IL	Public School	Kahoot!,YouTube,Khan Academy,Quizlet,Blackboard,Schoology,Google Classroom,Google Search		A few times a week	A few times a week		A few times a month	A few times a month	Less than once a month		A few times a month	Daily	Daily					Smartphone (e.g. iPhone, Pixel, Samsung Galaxy, etc.),Desktop computer	No		Strongly agree	Yes		SAT,ACT		90	20			American Literature and Composition	A	3.6
P24	Textbook	5	Male	17	11	Lowell, IN	Public School	Kahoot!,YouTube,Duolingo,Khan Academy,Quizlet,Canvas,Google Classroom,Google Search,AI Tools (ChatGPT, Gemini, etc.)		A few times a month	Daily	Daily	A few times a week	A few times a week		Daily		A few times a month	Daily			A few times a week		Smartphone (e.g. iPhone, Pixel, Samsung Galaxy, etc.),Laptop computer,Desktop computer,Tablet or E-reader (e.g. iPad, Samsung tablet, Kindle, etc.)	No		Strongly agree	Yes		SAT,AP Language and Composition		850		3		English 11	A-	3.3
P25	Learn Your Way	8	Male	17	11	Plainfield, IL	Public School	YouTube,Google Classroom,Google Search			Once a week							Daily	Daily					Smartphone (e.g. iPhone, Pixel, Samsung Galaxy, etc.),Laptop computer	No		Strongly agree	No								ELA	B	4.00
P27	Textbook	7	Female	16	10	Mokena, IL	Public School	Kahoot!,YouTube,Duolingo,Khan Academy,Quizlet,Blackboard,Canvas,Schoology,Google Classroom,Google Search,AI Tools (ChatGPT, Gemini, etc.)		I no longer use this tool/ app/ website	Daily	I no longer use this tool/ app/ website	A few times a month	A few times a month	Less than once a month	Less than once a month	I no longer use this tool/ app/ website	Less than once a month	Daily			A few times a month		Smartphone (e.g. iPhone, Pixel, Samsung Galaxy, etc.),Laptop computer,Desktop computer,Tablet or E-reader (e.g. iPad, Samsung tablet, Kindle, etc.)	No		Agree	No								English 3 honors	A	4.38
P28	Learn Your Way	5	Male	17	11	Frankfort, IL	Public School	Kahoot!,YouTube,Quizlet,Schoology,Google Classroom,Google Search		Daily	Daily			A few times a week			A few times a week	Daily	Daily					Smartphone (e.g. iPhone, Pixel, Samsung Galaxy, etc.),Laptop computer,Desktop computer	No		Strongly agree	Yes		SAT,ACT		700	685			American Literature	B	3.75
P30	Textbook	8	Male	17	11	Frankfort, IL	Public School	YouTube,Duolingo,Quizlet,Schoology,Google Search			A few times a week	Daily		A few times a month			I no longer use this tool/ app/ website		A few times a week					Smartphone (e.g. iPhone, Pixel, Samsung Galaxy, etc.),Laptop computer,Desktop computer,Tablet or E-reader (e.g. iPad, Samsung tablet, Kindle, etc.)	No		Strongly agree	Yes		SAT,ACT,AP Language and Composition,AP Literature and Composition		1250	29	5	W	Ap lit & composition	93	4.0
P31	Learn Your Way	9	Female	18	12	Lisle, IL	Public School	Kahoot!,YouTube,Duolingo,Khan Academy,Quizlet,Google Classroom,Google Search,PhET,AI Tools (ChatGPT, Gemini, etc.)		A few times a week	A few times a week	A few times a month	A few times a month	Daily				Daily	Daily		I no longer use this tool/ app/ website	A few times a month		Smartphone (e.g. iPhone, Pixel, Samsung Galaxy, etc.),Laptop computer,Desktop computer,Tablet or E-reader (e.g. iPad, Samsung tablet, Kindle, etc.)	No		Strongly agree	Yes		SAT		1460				AP Literature	B	4.3 weighted / 3.8 unweighted
P33	Learn Your Way	7	Female	17	11	Oak Park	Public School	Kahoot!,YouTube,Duolingo,Khan Academy,Quizlet,Google Classroom,Google Search		A few times a week	Once a week	Daily	Once a week	A few times a week				Daily	Daily					Smartphone (e.g. iPhone, Pixel, Samsung Galaxy, etc.),Laptop computer,Desktop computer	No		Agree	Yes		ACT,AP Language and Composition			25	4		AP language and comp	a	3.4
P35	Textbook	6	Male	16	10	Glen Ellyn	Public School	Kahoot!,YouTube,Quizlet,Canvas,Schoology,Google Search,MagicSchool,AI Tools (ChatGPT, Gemini, etc.)		Once a week	A few times a week			A few times a week		Once a week	Daily		Daily	Once a week		A few times a week		Smartphone (e.g. iPhone, Pixel, Samsung Galaxy, etc.),Laptop computer,Desktop computer,Tablet or E-reader (e.g. iPad, Samsung tablet, Kindle, etc.)	No		Strongly agree	Yes	Pre-SAT, Pre-ACT	SAT,ACT	Pre- Both	Doesn't remember	26			English 2 honors	A 93	4.1
P37	Textbook	7	Female	15	9	Hinsdale, IL	Public School	Kahoot!,YouTube,Khan Academy,Quizlet,Canvas,Google Classroom,Google Search,AI Tools (ChatGPT, Gemini, etc.)		A few times a month	A few times a week		Less than once a month	A few times a month		Daily		I no longer use this tool/ app/ website	A few times a week			A few times a week		Smartphone (e.g. iPhone, Pixel, Samsung Galaxy, etc.),Laptop computer,Tablet or E-reader (e.g. iPad, Samsung tablet, Kindle, etc.)	No		Strongly agree	Yes	PRE-ACT PRE-SAT	ACT			Pre- 28			English 1 Honors	B	3.9
P38	Learn Your Way	5	Female	17	11	Tinsdale	Public School	Kahoot!,YouTube,Khan Academy,Quizlet,Canvas,Google Classroom,Google Search,MagicSchool,AI Tools (ChatGPT, Gemini, etc.)		A few times a week	Once a week		A few times a month	A few times a week		Daily		I no longer use this tool/ app/ website	Daily	I no longer use this tool/ app/ website		A few times a week		Smartphone (e.g. iPhone, Pixel, Samsung Galaxy, etc.),Laptop computer,Desktop computer,Tablet or E-reader (e.g. iPad, Samsung tablet, Kindle, etc.)	No		Agree	Yes		SAT,ACT,AP Language and Composition	Pre-SAT	Pre- 1200	21	3		Ap Lang and comp	92	4.6 w 4.4 uw
P39	Textbook	6	Female	16	11	Tinley Park	Public School	Kahoot!,YouTube,Khan Academy,Quizlet,Google Search,AI Tools (ChatGPT, Gemini, etc.)		A few times a month	A few times a month		Less than once a month	Once a week					Daily			A few times a month		Smartphone (e.g. iPhone, Pixel, Samsung Galaxy, etc.),Laptop computer	No		Agree	Yes		SAT,ACT,AP Language and Composition		1210	27	Havent recieved		AP Language and Composition	93	4.5
P40	Learn Your Way	6	Male	17	11	Norridge	Public School	Kahoot!,YouTube,Khan Academy,Quizlet,Canvas,AI Tools (ChatGPT, Gemini, etc.)		A few times a month	A few times a week		A few times a week	A few times a week		Daily						A few times a month		Smartphone (e.g. iPhone, Pixel, Samsung Galaxy, etc.),Laptop computer,Desktop computer,Tablet or E-reader (e.g. iPad, Samsung tablet, Kindle, etc.)	Yes	ADHD	Agree	Yes		SAT,ACT		1300	33			English 3	A	3.8
P42	Textbook	9	Female	17	11	Lisle, IL	Private School	Kahoot!,YouTube,Duolingo,Khan Academy,Quizlet,Blackboard,Canvas,Google Classroom,Google Search,PhET,AI Tools (ChatGPT, Gemini, etc.)		Once a week	A few times a week	Less than once a month	Once a week	Daily	Daily	A few times a week		A few times a month	Daily		I no longer use this tool/ app/ website	A few times a week		Smartphone (e.g. iPhone, Pixel, Samsung Galaxy, etc.),Laptop computer,Desktop computer,Tablet or E-reader (e.g. iPad, Samsung tablet, Kindle, etc.)	No		Strongly agree	Yes		ACT			26			English 3	A	4.0
P44	Learn Your Way	8	Female	17	12	Buffalo Grove, IL	Public School	Kahoot!,Khan Academy,Quizlet,Canvas,Google Classroom,Google Search,AI Tools (ChatGPT, Gemini, etc.)		A few times a month			Less than once a month	Once a week		Daily		Daily	Daily			Less than once a month		Smartphone (e.g. iPhone, Pixel, Samsung Galaxy, etc.),Laptop computer,Tablet or E-reader (e.g. iPad, Samsung tablet, Kindle, etc.)	No		Strongly agree	Yes		SAT,ACT,AP Language and Composition,AP Literature and Composition		1380	33	5	5	AP Literature	A	3.8
P46	Textbook	7	Male	17	11	Downers Grove	Public School	Kahoot!,YouTube,Khan Academy,Quizlet,Canvas,Google Classroom,Google Search,MagicSchool,AI Tools (ChatGPT, Gemini, etc.)		A few times a month	A few times a week		Once a week	A few times a week		A few times a month		Daily	Daily	A few times a month		A few times a week		Smartphone (e.g. iPhone, Pixel, Samsung Galaxy, etc.),Laptop computer,Desktop computer,Tablet or E-reader (e.g. iPad, Samsung tablet, Kindle, etc.)	No		Agree	Yes		SAT,ACT,AP Language and Composition		1290	26	3		AP Lang	B	4.17
P47	Learn Your Way	8	Male	17	11	Naperville, IL	Public School	Kahoot!,YouTube,Duolingo,Khan Academy,Quizlet,Canvas,Google Classroom,Google Search,AI Tools (ChatGPT, Gemini, etc.)		Less than once a month	Less than once a month	Less than once a month	Less than once a month	Less than once a month		Daily		Less than once a month	Daily			Once a week		Smartphone (e.g. iPhone, Pixel, Samsung Galaxy, etc.),Laptop computer	No		Agree	Yes		SAT,ACT		1200	NA			American studies	A	3.4
P48	Textbook	7	Male	16	9	Elmhurst	Public School	Kahoot!,Khan Academy,Quizlet,Canvas,Schoology,Google Classroom,Google Search,AI Tools (ChatGPT, Gemini, etc.)		A few times a week			A few times a month	Once a week		A few times a week	Daily	A few times a week	A few times a week			Once a week		Smartphone (e.g. iPhone, Pixel, Samsung Galaxy, etc.),Laptop computer	No		Strongly agree	Yes	Pre-ACT	ACT			Pre-ACT Doesnt know			English 9 Honors	B	3.65
P49	Textbook	8	Male	17	11	Homer Glen, IL	Public School	Kahoot!,YouTube,Khan Academy,Quizlet,Blackboard,Canvas,Google Classroom,Google Search,AI Tools (ChatGPT, Gemini, etc.)		A few times a month	Daily		A few times a week	Once a week	A few times a month	Daily		A few times a week	Daily			Once a week		Smartphone (e.g. iPhone, Pixel, Samsung Galaxy, etc.),Laptop computer,Tablet or E-reader (e.g. iPad, Samsung tablet, Kindle, etc.)	No		Agree	Yes		ACT			29			English Literature	A	4.2
P53	Textbook	7	Male	17	11	Des Plaines	Public School	Kahoot!,YouTube,Duolingo,Khan Academy,Quizlet,Canvas,Google Classroom,Google Search,AI Tools (ChatGPT, Gemini, etc.)		A few times a month	A few times a week	I no longer use this tool/ app/ website	I no longer use this tool/ app/ website	A few times a week		A few times a month		Daily	Daily			A few times a week		Smartphone (e.g. iPhone, Pixel, Samsung Galaxy, etc.),Laptop computer,Desktop computer	No		Agree	Yes		ACT			26			AP Lang	C	4.2
P54	Textbook	8	Male	18	12	Robbins	Public School	Kahoot!,YouTube,Duolingo,Khan Academy,Quizlet,Canvas,Google Classroom,Google Search		Daily	Daily	A few times a week	A few times a week	Daily		A few times a week		Daily	Daily					Smartphone (e.g. iPhone, Pixel, Samsung Galaxy, etc.),Laptop computer,Desktop computer,Tablet or E-reader (e.g. iPad, Samsung tablet, Kindle, etc.)	No		Strongly agree	No								English 3	B	3.1
P56	Textbook	7	Male	16	10	Tinley Park, IL	Public School	Kahoot!,YouTube,Quizlet,Blackboard,Schoology,Google Search		Once a week	Daily			Once a week	A few times a week		A few times a week		Daily					Smartphone (e.g. iPhone, Pixel, Samsung Galaxy, etc.),Laptop computer,Desktop computer,Tablet or E-reader (e.g. iPad, Samsung tablet, Kindle, etc.)	No		Agree	Yes		ACT			14			English literature	B	2.3
P57	Learn Your Way	6	Male	18	12	Joliet	Public School	Kahoot!,Quizlet,Canvas,Google Classroom,Google Search		A few times a month				A few times a month		Less than once a month		Daily	A few times a week					Smartphone (e.g. iPhone, Pixel, Samsung Galaxy, etc.),Laptop computer	No		Agree	Yes		SAT,AP Language and Composition		1270		3		Rhetoric dual credit	A	4.3
P58	Textbook	5	Female	16	10	Homer Glen	Public School	Kahoot!,YouTube,Quizlet,Canvas,Google Classroom,Google Search		Once a week	A few times a month			Once a week		Less than once a month		Daily	Daily					Smartphone (e.g. iPhone, Pixel, Samsung Galaxy, etc.),Laptop computer,Tablet or E-reader (e.g. iPad, Samsung tablet, Kindle, etc.)	No		Strongly agree	No								English and World Literature	A	3.769
P62	Textbook	4	Male	16	10	Lockport, IL	Public School	Kahoot!,YouTube,Khan Academy,Quizlet,Canvas,Google Classroom,Google Search,AI Tools (ChatGPT, Gemini, etc.)		A few times a week	Daily		A few times a month	A few times a week		A few times a month		Daily	Daily			Once a week		Smartphone (e.g. iPhone, Pixel, Samsung Galaxy, etc.),Laptop computer,Desktop computer	No		Strongly agree	No								English Literature 2	A	2.8
P64	Learn Your Way	7	Female	16	10	Frankfort, IL	Public School	Kahoot!,YouTube,Duolingo,Khan Academy,Quizlet,Blackboard,Schoology,Google Classroom,Google Search,AI Tools (ChatGPT, Gemini, etc.)		A few times a month	A few times a week	A few times a month	I no longer use this tool/ app/ website	A few times a month	A few times a month		I no longer use this tool/ app/ website	A few times a month	Daily			A few times a month		Smartphone (e.g. iPhone, Pixel, Samsung Galaxy, etc.),Laptop computer,Desktop computer,Tablet or E-reader (e.g. iPad, Samsung tablet, Kindle, etc.)	No		Agree	Yes		SAT,ACT		W	W			English 2	A	3.9
P65	Textbook	7	Female	17	11	New Lennox, IL	Public School	Kahoot!,YouTube,Duolingo,Khan Academy,Quizlet,Google Classroom,Google Search,AI Tools (ChatGPT, Gemini, etc.)		A few times a month	Less than once a month	A few times a week	Less than once a month	A few times a month				A few times a week	A few times a week			Daily		Smartphone (e.g. iPhone, Pixel, Samsung Galaxy, etc.),Laptop computer,Tablet or E-reader (e.g. iPad, Samsung tablet, Kindle, etc.)	No		Agree	Yes		ACT			W			English 3	A	3.7
P66	Learn Your Way	4	Female	17	11	Oak Lawn, IL	Public School	Kahoot!,YouTube,Khan Academy,Quizlet,Canvas,Google Classroom,Google Search		Less than once a month	Daily		Less than once a month	A few times a month		Daily		Daily	Daily					Smartphone (e.g. iPhone, Pixel, Samsung Galaxy, etc.),Laptop computer,Desktop computer,Tablet or E-reader (e.g. iPad, Samsung tablet, Kindle, etc.)	No		Agree	Yes		ACT			17			English 3	A	3.4
P67	Learn Your Way	7	Female	17	11	Mokena	Public School	Kahoot!,YouTube,Khan Academy,Quizlet,Canvas,Schoology,Google Classroom,Google Search,PhET,AI Tools (ChatGPT, Gemini, etc.),Other (please specify):	Teams	A few times a month	Daily		A few times a month	Once a week		Less than once a month	Less than once a month	I no longer use this tool/ app/ website	A few times a week		Less than once a month	Daily	A few times a month	Smartphone (e.g. iPhone, Pixel, Samsung Galaxy, etc.),Laptop computer,Desktop computer,Tablet or E-reader (e.g. iPad, Samsung tablet, Kindle, etc.)	No		Agree	Yes		ACT,AP Language and Composition,AP Literature and Composition			27	3	3	English 3	A's	4.2
P69	Learn Your Way	8	Female	16	10	New Lenox, IL	Public School	Kahoot!,YouTube,Duolingo,Quizlet,Google Classroom,Google Search,AI Tools (ChatGPT, Gemini, etc.)		A few times a month	A few times a month	A few times a month		A few times a month				Less than once a month	Once a week			Less than once a month		Smartphone (e.g. iPhone, Pixel, Samsung Galaxy, etc.),Laptop computer,Desktop computer,Tablet or E-reader (e.g. iPad, Samsung tablet, Kindle, etc.)	No		Agree	No								English 2	A	4.042
P71	Learn Your Way	7	Male	16	10	Mokena, IL	Public School	Kahoot!,YouTube,Khan Academy,Quizlet,Canvas,Google Classroom,Google Search,AI Tools (ChatGPT, Gemini, etc.)		I no longer use this tool/ app/ website	A few times a month		I no longer use this tool/ app/ website	Once a week		A few times a month		I no longer use this tool/ app/ website	Daily			A few times a week		Smartphone (e.g. iPhone, Pixel, Samsung Galaxy, etc.),Laptop computer,Desktop computer,Tablet or E-reader (e.g. iPad, Samsung tablet, Kindle, etc.)	No		Strongly agree	No								English 2 honors	A	4.679
P72	Learn Your Way	5	Male	17	11	Matteson, IL	Public School	YouTube,Duolingo,Blackboard,Schoology,Google Classroom,AI Tools (ChatGPT, Gemini, etc.)			A few times a week	I no longer use this tool/ app/ website			I no longer use this tool/ app/ website		A few times a week	A few times a week				A few times a week		Smartphone (e.g. iPhone, Pixel, Samsung Galaxy, etc.),Laptop computer,Tablet or E-reader (e.g. iPad, Samsung tablet, Kindle, etc.)	No		Strongly agree	No								E Glasgow	B	4.2
P73	Textbook	5	Male	17	11	Oak Park	Public School	Kahoot!,YouTube,Quizlet,Google Classroom,Google Search,PhET,AI Tools (ChatGPT, Gemini, etc.)		A few times a month	A few times a week			A few times a week				Daily	Daily		A few times a month	A few times a week		Smartphone (e.g. iPhone, Pixel, Samsung Galaxy, etc.),Laptop computer	No		Strongly agree	Yes		ACT,AP Language and Composition			18	2		AP Language	A	3.7
P77	Textbook	9	Female	18	12	Chicago	Private School	Kahoot!,YouTube,Quizlet,Google Classroom,AI Tools (ChatGPT, Gemini, etc.)		A few times a month	A few times a month			A few times a week				Daily				Once a week		Smartphone (e.g. iPhone, Pixel, Samsung Galaxy, etc.),Tablet or E-reader (e.g. iPad, Samsung tablet, Kindle, etc.)	No		Agree	Yes		SAT,ACT,AP Language and Composition		Doesn't remember	32	4		AP Lit	A+	4.7
P79	Learn Your Way	7	Male	17	11	Oak Park, IL	Public School	Kahoot!,YouTube,Khan Academy,Quizlet,Google Classroom,Google Search		Less than once a month	Daily		A few times a week	A few times a week				Daily	Daily					Smartphone (e.g. iPhone, Pixel, Samsung Galaxy, etc.),Laptop computer,Desktop computer,Tablet or E-reader (e.g. iPad, Samsung tablet, Kindle, etc.)	No		Agree	Yes		ACT,AP Language and Composition			32	4		AP language and composition	A	3.7
P80	Textbook	7	Female	15	9	Chicago	Private School	Kahoot!,YouTube,Duolingo,Canvas,Google Classroom,Google Search,AI Tools (ChatGPT, Gemini, etc.)		A few times a month	Once a week	Once a week				Daily		Daily	Daily			Daily		Smartphone (e.g. iPhone, Pixel, Samsung Galaxy, etc.),Laptop computer,Tablet or E-reader (e.g. iPad, Samsung tablet, Kindle, etc.)	No		Agree	Yes	Pre-ACT	ACT	Pre-ACT		Pre-Doesnt remember			English 1	B	3.2
P81	Learn Your Way	7	Male	15	9	Chicago	Public School	Kahoot!,YouTube,Khan Academy,Quizlet,Google Classroom,Google Search		Once a week	A few times a month		Once a week	A few times a month				Daily	Daily					Smartphone (e.g. iPhone, Pixel, Samsung Galaxy, etc.),Laptop computer,Desktop computer,Tablet or E-reader (e.g. iPad, Samsung tablet, Kindle, etc.)	No		Strongly agree	No								English 1	B	3.5-3.6 estimate
P82	Learn Your Way	6	Female	16	10	Northfield, IL	Private School	Kahoot!,YouTube,Duolingo,Khan Academy,Quizlet,Blackboard,Canvas,Google Classroom,Google Search,AI Tools (ChatGPT, Gemini, etc.)		A few times a week	Daily	A few times a week	Daily	Daily	Daily	A few times a week		A few times a week	Daily			A few times a week		Smartphone (e.g. iPhone, Pixel, Samsung Galaxy, etc.),Laptop computer,Tablet or E-reader (e.g. iPad, Samsung tablet, Kindle, etc.)	No		Strongly agree	Yes		ACT,AP Language and Composition,AP Literature and Composition			NA	3	4	AP literature	A	4.0
P83	Learn Your Way	4	Female	17	11	Country Club Hills	Public School	Kahoot!,YouTube,Duolingo,Khan Academy,Quizlet,Canvas,Schoology,Google Classroom,Google Search,AI Tools (ChatGPT, Gemini, etc.)		A few times a month	A few times a month	A few times a month	I no longer use this tool/ app/ website	A few times a week		A few times a month	Daily	I no longer use this tool/ app/ website	Daily			A few times a month		Smartphone (e.g. iPhone, Pixel, Samsung Galaxy, etc.),Laptop computer,Desktop computer,Tablet or E-reader (e.g. iPad, Samsung tablet, Kindle, etc.)	No		Strongly agree	Yes		SAT,ACT,AP Language and Composition		Doesn't remember	Doesn't remember	3		Ap Lang	B	3.0
P86	Learn Your Way	5	Female	18	12	Chicago	Public School	Kahoot!,YouTube,Duolingo,Khan Academy,Quizlet,Google Classroom,Google Search,AI Tools (ChatGPT, Gemini, etc.)		Once a week	Daily	Once a week	A few times a month	A few times a month				Daily	Daily			Once a week		Smartphone (e.g. iPhone, Pixel, Samsung Galaxy, etc.),Laptop computer	No		Agree	Yes		SAT,AP Language and Composition		1150		3		Honors English 4	A	3.2
P87	Learn Your Way	6	Female	17	12	Itasca, IL	Public School	Kahoot!,YouTube,Duolingo,Khan Academy,Quizlet,Google Classroom,Google Search,AI Tools (ChatGPT, Gemini, etc.)		I no longer use this tool/ app/ website	A few times a month	A few times a month	I no longer use this tool/ app/ website	I no longer use this tool/ app/ website				I no longer use this tool/ app/ website	A few times a week			Less than once a month		Smartphone (e.g. iPhone, Pixel, Samsung Galaxy, etc.),Laptop computer,Tablet or E-reader (e.g. iPad, Samsung tablet, Kindle, etc.)	Yes	ADHD	Strongly agree	Yes		SAT		900				Rhetoric of cinema and creative writing	Rhetoric of cinema: 85% Creative writing: 90%	3.0
P89	Textbook	5	Male	16	11	Westchester	Homeschool	Kahoot!,YouTube,Duolingo,Google Classroom,Google Search,AI Tools (ChatGPT, Gemini, etc.)		I no longer use this tool/ app/ website	Daily	I no longer use this tool/ app/ website						I no longer use this tool/ app/ website	A few times a week			Daily		Smartphone (e.g. iPhone, Pixel, Samsung Galaxy, etc.),Laptop computer,Desktop computer	No		Agree	No								English Basic grammar	No letter grade	No GPA
P91	Learn Your Way	5	Male	16	10	Chicago, IL	Public School	Kahoot!,YouTube,Khan Academy,Quizlet,Canvas,Google Classroom,AI Tools (ChatGPT, Gemini, etc.)		Once a week	Daily		Daily	Daily		A few times a week		Daily				Once a week		Smartphone (e.g. iPhone, Pixel, Samsung Galaxy, etc.),Laptop computer,Desktop computer	No		Strongly agree	No								English 1	B	3.5
P92	Textbook	9	Male	17	11	Chicago, IL	Public School	YouTube,Duolingo,Khan Academy,Google Classroom,Google Search,AI Tools (ChatGPT, Gemini, etc.)			Once a week	A few times a week	Less than once a month					Daily	Daily			A few times a week		Smartphone (e.g. iPhone, Pixel, Samsung Galaxy, etc.),Laptop computer	No		Strongly agree	Yes		SAT,ACT,AP Language and Composition		1370	33			Honors English 3	A	3.7
P93	Textbook	6	Female	16	10	Des Planes, IL	Private School	Khan Academy,Quizlet,Blackboard					A few times a week	Once a week	Less than once a month									Smartphone (e.g. iPhone, Pixel, Samsung Galaxy, etc.),Laptop computer,Desktop computer,Tablet or E-reader (e.g. iPad, Samsung tablet, Kindle, etc.)	No		Strongly agree	Yes		SAT,AP Language and Composition		1400		4		World English	A	4.0
P94	Textbook	9	Male	16	10	Glen Ellen	Public School	Kahoot!,YouTube,Quizlet,Canvas,Schoology,Google Classroom,Google Search,MagicSchool,PhET,AI Tools (ChatGPT, Gemini, etc.)		Once a week	A few times a week			Once a week		I no longer use this tool/ app/ website	Daily	I no longer use this tool/ app/ website	Daily	Less than once a month	A few times a week	A few times a month		Smartphone (e.g. iPhone, Pixel, Samsung Galaxy, etc.),Desktop computer	No		Agree	Yes	PSAT and PACT	SAT,ACT		PSAt- 1320	PACT- 30			AP Seminar	A	uw 3.65
			Male	16	10th Grade	Glencoe	Public School	Kahoot!,YouTube,Khan Academy,Quizlet,Canvas,Google Classroom,PhET		Once a week	I no longer use this tool/ app/ website		A few times a month	Once a week		Daily		Less than once a month			Once a week			Smartphone (e.g. iPhone, Pixel, Samsung Galaxy, etc.),Tablet or E-reader (e.g. iPad, Samsung tablet, Kindle, etc.)	No		Strongly agree	Yes		SAT,ACT	PSAT AND PACT	PSAT- Doesn't kknpw	PACT- Doesn't lnow			English 2	B	3.8
			Male	16	10th Grade	Oswego	Public School	Kahoot!,YouTube,Duolingo,Khan Academy,Quizlet,Google Classroom,Google Search,AI Tools (ChatGPT, Gemini, etc.)		A few times a month	Once a week	A few times a week	Less than once a month	A few times a month				Daily	Daily			A few times a week		Smartphone (e.g. iPhone, Pixel, Samsung Galaxy, etc.),Laptop computer,Desktop computer,Tablet or E-reader (e.g. iPad, Samsung tablet, Kindle, etc.)	Yes	ADHD	Disagree - HOLD	Yes		ACT			Doesnt know			English 1-2	c or b	1.?
			Male	17	11th Grade	Elmhurst	Public School	Kahoot!,YouTube,Duolingo,Khan Academy,Quizlet,Canvas,Schoology,Google Classroom,Google Search,AI Tools (ChatGPT, Gemini, etc.)		Less than once a month	Daily	Less than once a month	Less than once a month	A few times a month		Less than once a month	Daily	A few times a month	Daily			A few times a week		Smartphone (e.g. iPhone, Pixel, Samsung Galaxy, etc.),Laptop computer,Desktop computer	No		Strongly agree	Yes		SAT,ACT		Hasnt gotten back	Hasnt gotten back			American Studies Honors	B	3.2
			Male	17	11th Grade	Geneva, IL	Public School	Kahoot!,YouTube,Khan Academy,Quizlet,Blackboard,Canvas,Schoology,Google Classroom,PhET		A few times a month	Once a week		Less than once a month	A few times a month	I no longer use this tool/ app/ website	Less than once a month	Daily	I no longer use this tool/ app/ website	Daily		A few times a week			Smartphone (e.g. iPhone, Pixel, Samsung Galaxy, etc.),Laptop computer	No		Strongly agree	Yes		SAT,ACT,AP Literature and Composition		1280	33		Not scored yet	AP Literature	B both semesters	4.19 weighted; 3.5 unweighted
			Female	16	10th Grade	University Park, IL	Public School	YouTube,Quizlet,Canvas,Google Classroom,Google Search			A few times a month			A few times a month		Less than once a month		Daily	Daily					Smartphone (e.g. iPhone, Pixel, Samsung Galaxy, etc.),Laptop computer,Tablet or E-reader (e.g. iPad, Samsung tablet, Kindle, etc.)	No		Agree	Yes		ACT			NA			English 2	B	2.3
			Female	16	11th Grade	Chicago	Public School	Kahoot!,YouTube,Duolingo,Khan Academy,Quizlet,Canvas,Google Classroom,Google Search		Less than once a month	A few times a week	A few times a week	Daily	A few times a week		A few times a week		Daily	Daily					Smartphone (e.g. iPhone, Pixel, Samsung Galaxy, etc.),Laptop computer,Desktop computer,Tablet or E-reader (e.g. iPad, Samsung tablet, Kindle, etc.)	No		Strongly agree	Yes		SAT,ACT		Doesnt Remember	12			Diploma Program English Class	B	4.0
			Male	16	10th Grade	Chicago, IL	Public School	Kahoot!,YouTube,Duolingo,Khan Academy,Canvas,Google Classroom,Google Search		Daily	Daily	A few times a week	A few times a week			A few times a month		A few times a week	Daily					Smartphone (e.g. iPhone, Pixel, Samsung Galaxy, etc.),Laptop computer	No		Agree	No	Pre ACT							Honors English 2	A	3.4
			Female	16	10th Grade	Joliet	Public School	Kahoot!,YouTube,Duolingo,Khan Academy,Quizlet,Canvas,Schoology,Google Classroom,Google Search,AI Tools (ChatGPT, Gemini, etc.)		Once a week	Once a week	Less than once a month	Less than once a month	Once a week		Once a week	Less than once a month	Daily	A few times a week			Once a week		Smartphone (e.g. iPhone, Pixel, Samsung Galaxy, etc.),Laptop computer,Tablet or E-reader (e.g. iPad, Samsung tablet, Kindle, etc.)	No		Strongly agree	Yes		SAT,ACT	Neither these ap tests- presat, preact	Pre- 900?	Pre- 200-21			english 2	A	4.2
			Female	17	12th Grade	Elmhurst	Public School	Kahoot!,YouTube,Duolingo,Khan Academy,Quizlet,Canvas,Schoology,Google Classroom,Google Search		A few times a week	A few times a month	A few times a month	Daily	A few times a week		I no longer use this tool/ app/ website	Daily	I no longer use this tool/ app/ website	Daily					Smartphone (e.g. iPhone, Pixel, Samsung Galaxy, etc.),Laptop computer,Tablet or E-reader (e.g. iPad, Samsung tablet, Kindle, etc.)	No		Agree	Yes		SAT,AP Language and Composition		1200		2		Chicago Lit and ACP Rhetoric	A and A	4.2
			Female	18	12th Grade	Chicago	Public School	Kahoot!,YouTube,Duolingo,Khan Academy,Quizlet,Google Classroom,Google Search,AI Tools (ChatGPT, Gemini, etc.)		A few times a week	Once a week	Less than once a month	Less than once a month	A few times a month				Daily	Daily			A few times a week		Smartphone (e.g. iPhone, Pixel, Samsung Galaxy, etc.),Laptop computer,Tablet or E-reader (e.g. iPad, Samsung tablet, Kindle, etc.)	No		Agree	Yes		SAT,AP Language and Composition		1080		Hasn't recieved		AP Language and comp	A	4.42
			Female	15	9th Grade - HOLD	Chicago	Public School	Kahoot!,YouTube,Quizlet,Canvas,Google Classroom,Google Search		Once a week	A few times a month			Once a week		I no longer use this tool/ app/ website		Daily	Daily					Smartphone (e.g. iPhone, Pixel, Samsung Galaxy, etc.),Laptop computer,Tablet or E-reader (e.g. iPad, Samsung tablet, Kindle, etc.)	No		Strongly agree	Yes	PSAT, PACT	SAT,ACT	PRE SAT AND PRE ACT	Pre- 980	Pre- 18			Honors English 1	A	Uw- 3.2 w 4.0
			Male	15	9th Grade - HOLD	Plainfield	Public School	Kahoot!,YouTube,Duolingo,Quizlet,Canvas,Schoology,Google Classroom,Google Search,AI Tools (ChatGPT, Gemini, etc.)		A few times a month	Daily	I no longer use this tool/ app/ website		A few times a month		Less than once a month	I no longer use this tool/ app/ website	Daily	Daily			A few times a month		Smartphone (e.g. iPhone, Pixel, Samsung Galaxy, etc.),Laptop computer,Tablet or E-reader (e.g. iPad, Samsung tablet, Kindle, etc.)	Yes	Not sure the diagnoses	Strongly agree	Yes	Pre-ACT	ACT			Pre- Doesn't remember			English 1	C	3.0
			Male	17	11th Grade	Chicago	Private School	Kahoot!,YouTube,Duolingo,Khan Academy,Quizlet,Canvas,Google Classroom,AI Tools (ChatGPT, Gemini, etc.)		A few times a week	Daily	A few times a month	A few times a week	A few times a week		Daily		Daily				Daily		Smartphone (e.g. iPhone, Pixel, Samsung Galaxy, etc.),Tablet or E-reader (e.g. iPad, Samsung tablet, Kindle, etc.)	No		Strongly agree	Yes		SAT		1440				English 11	A	3.7
			Male	15	9th Grade - HOLD	Chicago	Private School	YouTube,Quizlet,Canvas,Google Classroom,Google Search,AI Tools (ChatGPT, Gemini, etc.)			A few times a week			A few times a month		A few times a week		Daily	Daily			A few times a week		Smartphone (e.g. iPhone, Pixel, Samsung Galaxy, etc.),Laptop computer,Desktop computer,Tablet or E-reader (e.g. iPad, Samsung tablet, Kindle, etc.)	No		Agree	Yes	Pre-ACT	ACT	Pre-ACT		Pre- Doesn't remember			English 1	91	3.1
			Male	16	10th Grade	Chicago	Private School	Kahoot!,YouTube,Duolingo,Khan Academy,Quizlet,Canvas,Google Classroom,Google Search,AI Tools (ChatGPT, Gemini, etc.)		A few times a week	A few times a week	A few times a week	A few times a month	A few times a week		A few times a week		Daily	Daily			A few times a month		Smartphone (e.g. iPhone, Pixel, Samsung Galaxy, etc.),Desktop computer,Tablet or E-reader (e.g. iPad, Samsung tablet, Kindle, etc.)	Yes	ADHD	Agree	No								English 2	C	2.8
			Male	16	10th Grade	Manhattan, IL	Public School	Kahoot!,YouTube,Duolingo,Khan Academy,Quizlet,Google Classroom,Google Search,AI Tools (ChatGPT, Gemini, etc.)		Once a week	A few times a month	Daily	A few times a month	A few times a month				A few times a week	A few times a week			Daily		Smartphone (e.g. iPhone, Pixel, Samsung Galaxy, etc.),Tablet or E-reader (e.g. iPad, Samsung tablet, Kindle, etc.)	No		Strongly agree	No								Honor English 1	A	4.583
			Female	15	10th Grade	Lombard	Homeschool	Kahoot!,YouTube,Duolingo,Khan Academy,Quizlet,Canvas,Google Classroom,Google Search		A few times a week	I no longer use this tool/ app/ website	A few times a week	I no longer use this tool/ app/ website	Less than once a month		I no longer use this tool/ app/ website		I no longer use this tool/ app/ website	Daily					Smartphone (e.g. iPhone, Pixel, Samsung Galaxy, etc.),Laptop computer	No		Strongly agree	Yes	PSAT	SAT		PSAT- Doesn't remember				english 2	B	3.38
			Female	18	12th Grade	Sauk Village	Online School	YouTube,Duolingo,Khan Academy,Quizlet,Blackboard,Schoology,Google Classroom,Google Search,AI Tools (ChatGPT, Gemini, etc.)			Once a week	I no longer use this tool/ app/ website	I no longer use this tool/ app/ website	I no longer use this tool/ app/ website	I no longer use this tool/ app/ website		I no longer use this tool/ app/ website	A few times a month	Once a week			Less than once a month		Smartphone (e.g. iPhone, Pixel, Samsung Galaxy, etc.),Laptop computer,Desktop computer,Tablet or E-reader (e.g. iPad, Samsung tablet, Kindle, etc.)	No		Agree	No								english 1 and 2	a and b	3.0
			Male	16	10th Grade	Manhattan, IL	Public School	Google Classroom										Once a week						Smartphone (e.g. iPhone, Pixel, Samsung Galaxy, etc.),Laptop computer,Tablet or E-reader (e.g. iPad, Samsung tablet, Kindle, etc.)	No		Agree	Yes		ACT			26			english 3	A	3.8
			Male	16	10th Grade	Dekalb	Public School	Kahoot!,YouTube,Duolingo,Khan Academy,Quizlet,Canvas,Google Classroom,Google Search		A few times a week	A few times a week	Once a week	I no longer use this tool/ app/ website	Once a week		Daily		I no longer use this tool/ app/ website	A few times a week					Smartphone (e.g. iPhone, Pixel, Samsung Galaxy, etc.),Laptop computer,Desktop computer	No		Strongly agree	No								Humanities	c	Doesn't know
			Female	18	12th Grade	Chicago	Public School	Kahoot!,YouTube,Duolingo,Khan Academy,Blackboard,Schoology,Google Classroom,Google Search,MagicSchool,PhET		Once a week	Once a week	Once a week	Once a week		Once a week		Once a week	Once a week	Once a week	Once a week	Once a week			Smartphone (e.g. iPhone, Pixel, Samsung Galaxy, etc.),Laptop computer,Desktop computer,Tablet or E-reader (e.g. iPad, Samsung tablet, Kindle, etc.)	No		Agree	Yes		SAT,ACT		Doesn't remember	Doesn't remember			Multicultural Literature	C	3.4
			Female	17	11th Grade	Lombard	Public School	Kahoot!,YouTube,Khan Academy,Quizlet,Canvas,Schoology,Google Classroom,Google Search,MagicSchool,AI Tools (ChatGPT, Gemini, etc.)		A few times a month	A few times a month		Less than once a month	A few times a week		A few times a month	Daily	A few times a month	A few times a month	A few times a month		A few times a month		Smartphone (e.g. iPhone, Pixel, Samsung Galaxy, etc.),Laptop computer,Desktop computer,Tablet or E-reader (e.g. iPad, Samsung tablet, Kindle, etc.)	No		Strongly agree	Yes		ACT			23			AP Lang	A	4.0
			Female	15	9th Grade - HOLD	Summit/Berwyn	Public School	Kahoot!,YouTube,Khan Academy,Quizlet,Canvas,Schoology,Google Classroom,Google Search,AI Tools (ChatGPT, Gemini, etc.)		A few times a month	Once a week		Once a week	A few times a month		A few times a month	Daily	Once a week	Once a week			A few times a month		Smartphone (e.g. iPhone, Pixel, Samsung Galaxy, etc.),Laptop computer,Tablet or E-reader (e.g. iPad, Samsung tablet, Kindle, etc.)	No		Agree	No								English 10	B	2.8
			Female	16	10th Grade	Chicago	Public School	Kahoot!,YouTube,Duolingo,Khan Academy,Quizlet,Google Classroom,AI Tools (ChatGPT, Gemini, etc.)		A few times a week	A few times a month	A few times a week	A few times a month	Daily				Daily				A few times a month		Smartphone (e.g. iPhone, Pixel, Samsung Galaxy, etc.),Laptop computer,Desktop computer	No		Neither agree nor disagree	Yes		SAT,ACT		Doesnt remember	17			English 3	A	2.3 uw 3.1 w
			Male	18	12th Grade	Chicago	Public School	Kahoot!,YouTube,Khan Academy,Quizlet,Schoology,Google Classroom,Google Search,AI Tools (ChatGPT, Gemini, etc.)		Once a week	A few times a week		Less than once a month	Less than once a month			A few times a month	Daily	Daily			A few times a month		Smartphone (e.g. iPhone, Pixel, Samsung Galaxy, etc.),Laptop computer	No		Strongly agree	Yes		SAT		1010				IB English	C	3.17
			Female	16	10th Grade	Chicago	Private School	Kahoot!,YouTube,Duolingo,Khan Academy,Quizlet,Blackboard,Canvas,Google Classroom,Google Search,AI Tools (ChatGPT, Gemini, etc.)		Once a week	Once a week	Once a week	A few times a week	Once a week	A few times a month	I no longer use this tool/ app/ website		Daily	Daily			Daily		Smartphone (e.g. iPhone, Pixel, Samsung Galaxy, etc.),Tablet or E-reader (e.g. iPad, Samsung tablet, Kindle, etc.)	No		Agree	Yes		ACT	Pre ACT		Pre- 12			English 2 Honors	83	3.89
			Female	17	11th Grade	North Aurora	Public School	Kahoot!,YouTube,Duolingo,Khan Academy,Quizlet,Schoology,Google Classroom,Google Search,AI Tools (ChatGPT, Gemini, etc.)		A few times a month	Daily	I no longer use this tool/ app/ website	A few times a week	Once a week			Daily	I no longer use this tool/ app/ website	Daily			Once a week		Smartphone (e.g. iPhone, Pixel, Samsung Galaxy, etc.),Laptop computer	No		Neither agree nor disagree	Yes		ACT,AP Language and Composition			29	4		AP Lang	B	3.8
			Male	17	11th Grade	Chicago	Private School	YouTube,Duolingo,Khan Academy,Quizlet,Canvas,Google Classroom,Google Search,AI Tools (ChatGPT, Gemini, etc.)			Once a week	I no longer use this tool/ app/ website	I no longer use this tool/ app/ website	A few times a week		A few times a month		Daily	A few times a week			Once a week		Smartphone (e.g. iPhone, Pixel, Samsung Galaxy, etc.),Laptop computer,Tablet or E-reader (e.g. iPad, Samsung tablet, Kindle, etc.)	No		Agree	Yes		ACT			22			World lit	B	3.4
			Female	18	12th Grade	Chicago	Charter School	Kahoot!,YouTube,Duolingo,Quizlet,Canvas,Google Classroom,Google Search,AI Tools (ChatGPT, Gemini, etc.)		A few times a month	A few times a month	A few times a week		A few times a month		A few times a month		Daily	Daily			A few times a month		Smartphone (e.g. iPhone, Pixel, Samsung Galaxy, etc.),Laptop computer,Desktop computer	No		Agree	Yes		SAT		950				AP Literature	Doesn't remember	3.3
			Male	16	10th Grade	Elmhurst	Public School	Kahoot!,YouTube,Khan Academy,Quizlet,Blackboard,Canvas,Schoology,Google Search		A few times a week	A few times a week		A few times a week	A few times a week	I no longer use this tool/ app/ website	Once a week	Daily		Daily					Smartphone (e.g. iPhone, Pixel, Samsung Galaxy, etc.),Laptop computer	No		Agree		Pre-ACT	ACT	Pre-ACT		Pre-ACT- 20			English 10	B	3.8
			Male	17	11th Grade	Brookfeild	Public School	Kahoot!,YouTube,Khan Academy,Quizlet,Canvas,Google Classroom,Google Search,AI Tools (ChatGPT, Gemini, etc.)		A few times a week	Once a week		Less than once a month	A few times a week		Daily		I no longer use this tool/ app/ website	Daily			Once a week		Smartphone (e.g. iPhone, Pixel, Samsung Galaxy, etc.),Laptop computer,Desktop computer	Yes	ADHD	Agree	Yes		SAT,ACT		1110	21			History and English- american studies	A	4.0
			Female	17	11th Grade	Streamwood	Public School	Kahoot!,YouTube,Duolingo,Khan Academy,Quizlet,Canvas,Google Classroom,Google Search,PhET		A few times a month	Daily	I no longer use this tool/ app/ website	A few times a week	A few times a week		Daily		I no longer use this tool/ app/ website	Daily		A few times a month			Smartphone (e.g. iPhone, Pixel, Samsung Galaxy, etc.),Laptop computer,Desktop computer,Tablet or E-reader (e.g. iPad, Samsung tablet, Kindle, etc.)	No		Agree	Yes		SAT,ACT		950	23			IB English	A	uw 3.2 w 4.0
			Male	18	12th Grade	Chicago	Private School	Kahoot!,YouTube,Duolingo,Khan Academy,Quizlet,Blackboard,Schoology,Google Search,AI Tools (ChatGPT, Gemini, etc.)		A few times a month	Daily	Once a week	A few times a month	A few times a month	Daily		I no longer use this tool/ app/ website		Daily			Daily		Smartphone (e.g. iPhone, Pixel, Samsung Galaxy, etc.),Laptop computer	No		Agree	Yes		ACT			21			Young Adult Lit, World Lit	A and A	3.8
			Female	17	11th Grade	Chicago, IL	Public School	YouTube,Khan Academy,Canvas,Google Search			Daily		Less than once a month			Less than once a month			A few times a week					Smartphone (e.g. iPhone, Pixel, Samsung Galaxy, etc.),Laptop computer,Desktop computer,Tablet or E-reader (e.g. iPad, Samsung tablet, Kindle, etc.)	No		Strongly agree	Yes		SAT,ACT		NA	NA			English 3	A	2.5
			Male	18	12th Grade	Plainfield, IL	Public School	Kahoot!,Duolingo,Quizlet,Canvas,Google Classroom,Google Search		A few times a month		Once a week		A few times a month		Once a week		Daily	Daily					Smartphone (e.g. iPhone, Pixel, Samsung Galaxy, etc.),Desktop computer,Tablet or E-reader (e.g. iPad, Samsung tablet, Kindle, etc.)	Yes	ADHD	Agree	Yes		SAT		980				English 4	A	3.1
			Female	16	10th Grade	Chicago	Public School	Kahoot!,YouTube,Khan Academy,Quizlet,Canvas,Google Classroom,Google Search,AI Tools (ChatGPT, Gemini, etc.)		Once a week	A few times a month		A few times a month	Once a week		Less than once a month		Daily	Daily			Once a week		Smartphone (e.g. iPhone, Pixel, Samsung Galaxy, etc.),Laptop computer,Tablet or E-reader (e.g. iPad, Samsung tablet, Kindle, etc.)	No		Strongly agree	Yes								English 2	A	3.6
			Female	16	10th Grade	Glenview, IL	Public School	Kahoot!,YouTube,Quizlet,Schoology,Google Classroom,Google Search		A few times a month	Daily			A few times a month			I no longer use this tool/ app/ website	Daily	Daily					Desktop computer,Tablet or E-reader (e.g. iPad, Samsung tablet, Kindle, etc.)	No		Strongly agree	No								English 263	B	3.0
			Male	17	11th Grade	Chicago	Private School	Kahoot!,YouTube,Duolingo,Khan Academy,Quizlet,Google Classroom,Google Search,AI Tools (ChatGPT, Gemini, etc.)		A few times a week	Once a week	A few times a month	A few times a month	A few times a week				A few times a month	Daily			Once a week		Smartphone (e.g. iPhone, Pixel, Samsung Galaxy, etc.),Laptop computer,Desktop computer,Tablet or E-reader (e.g. iPad, Samsung tablet, Kindle, etc.)	No		Strongly agree	Yes		SAT		1410				British Lit	A	4.13
			Female	15	9th Grade - HOLD	Hinsdale, IL	Public School	Kahoot!,Quizlet,Canvas,Google Search,AI Tools (ChatGPT, Gemini, etc.)		A few times a month				A few times a month		Daily			A few times a week			Once a week		Smartphone (e.g. iPhone, Pixel, Samsung Galaxy, etc.),Laptop computer,Tablet or E-reader (e.g. iPad, Samsung tablet, Kindle, etc.)	Yes	Dyslexia	Agree	Yes		ACT			16			English 1	B	4.4/5.0
			Female	15	9th Grade - HOLD	Lombard	Public School	Kahoot!,YouTube,Duolingo,Khan Academy,Quizlet,Canvas,Google Classroom		A few times a month	Once a week	Once a week	A few times a month	Daily		Less than once a month		Daily						Smartphone (e.g. iPhone, Pixel, Samsung Galaxy, etc.),Laptop computer,Desktop computer,Tablet or E-reader (e.g. iPad, Samsung tablet, Kindle, etc.)	No		Strongly agree		Pre-ACT- Doesn't remember score	ACT			PRe- doesnt remember			Honors	A	4.3
			Female	16	10th Grade	Chicago, IL	Public School	Kahoot!,YouTube,Duolingo,Khan Academy,Quizlet,Blackboard,Google Classroom,Google Search,AI Tools (ChatGPT, Gemini, etc.)		A few times a week	A few times a week	Less than once a month	A few times a month	Once a week	Less than once a month			Daily	A few times a week			A few times a month		Smartphone (e.g. iPhone, Pixel, Samsung Galaxy, etc.),Laptop computer,Desktop computer,Tablet or E-reader (e.g. iPad, Samsung tablet, Kindle, etc.)	No		Agree	Yes		SAT		NA				Honors English 3	C	3.2
			Male	17	11th Grade	Chicago	Private School	Kahoot!,YouTube,Quizlet,Canvas,Google Classroom,Google Search		Once a week	Daily			I no longer use this tool/ app/ website		A few times a week		Daily	Daily					Smartphone (e.g. iPhone, Pixel, Samsung Galaxy, etc.),Laptop computer	No		Agree	No								Doesn't remember	B+	3.5
			Female	15	9th Grade - HOLD	Plainfield	Public School	Kahoot!,Quizlet,Canvas,Google Classroom,Google Search		Once a week				Once a week		Less than once a month		Daily	Once a week					Smartphone (e.g. iPhone, Pixel, Samsung Galaxy, etc.),Laptop computer	Yes	ADHD	Agree	No								English 1	79	4.75
			Female	16	11th Grade	Frankfort, IL	Public School	Kahoot!,YouTube,Khan Academy,Quizlet,Google Search,AI Tools (ChatGPT, Gemini, etc.),Other (please specify):	Office 365	Daily	Daily		Daily	Daily					Daily			Daily	Daily	Smartphone (e.g. iPhone, Pixel, Samsung Galaxy, etc.),Laptop computer,Desktop computer,Tablet or E-reader (e.g. iPad, Samsung tablet, Kindle, etc.)	No		Strongly agree	No								English 1 and English 2	A	4.0
			Male	18	12th Grade	Hinsdale, IL	Private School	Kahoot!,YouTube,Quizlet,Canvas,Google Classroom,Google Search		A few times a month	Daily			A few times a week		Less than once a month		Daily	Daily					Smartphone (e.g. iPhone, Pixel, Samsung Galaxy, etc.),Laptop computer,Tablet or E-reader (e.g. iPad, Samsung tablet, Kindle, etc.)	No		Agree	Yes		SAT,ACT		1200	24			English 4	b	3.4/4.0
			Female	17	11th Grade	Elmhurst	Public School	Kahoot!,YouTube,Quizlet,Canvas,Schoology,Google Classroom,Google Search,AI Tools (ChatGPT, Gemini, etc.)		A few times a month	A few times a week			A few times a month		A few times a month	Daily	I no longer use this tool/ app/ website	A few times a week			A few times a month		Smartphone (e.g. iPhone, Pixel, Samsung Galaxy, etc.),Laptop computer,Desktop computer	No		Agree	No								English 11	89	2.9
			Male	17	11th Grade	Chicago	Public School	Kahoot!,YouTube,Duolingo,Khan Academy,Quizlet,Google Classroom,Google Search,AI Tools (ChatGPT, Gemini, etc.)		A few times a month	A few times a week	Daily	A few times a month	A few times a week				Daily	Daily			Daily		Smartphone (e.g. iPhone, Pixel, Samsung Galaxy, etc.),Laptop computer,Desktop computer	Yes	Anxiety- General	Strongly agree	Yes		ACT			31			Latin Literature	C	3.7
			Male	17	11th Grade	Homewood, IL	Private School	Kahoot!,YouTube,Duolingo,Quizlet,Canvas,Schoology,Google Search,AI Tools (ChatGPT, Gemini, etc.)		A few times a week	Daily	A few times a week		Daily		A few times a week	Daily		Daily			A few times a week		Smartphone (e.g. iPhone, Pixel, Samsung Galaxy, etc.),Laptop computer,Tablet or E-reader (e.g. iPad, Samsung tablet, Kindle, etc.)	No		Agree	Yes		ACT			15			English 3	B	3.0
			Male	17	11th Grade	Homewood, IL	Private School	YouTube,Duolingo,Canvas,Schoology,Google Search,AI Tools (ChatGPT, Gemini, etc.)			A few times a week	A few times a week				Daily	Daily		Daily			Daily		Smartphone (e.g. iPhone, Pixel, Samsung Galaxy, etc.),Laptop computer,Tablet or E-reader (e.g. iPad, Samsung tablet, Kindle, etc.)	No		Agree	Yes		ACT			15			English 3	b	3.0
			Female	16	10th Grade	Chicago	Public School	Kahoot!,YouTube,Duolingo,Quizlet,Canvas,Google Classroom,Google Search,AI Tools (ChatGPT, Gemini, etc.)		A few times a week	A few times a week	A few times a month		A few times a week		A few times a month		Daily	Daily			A few times a week		Smartphone (e.g. iPhone, Pixel, Samsung Galaxy, etc.),Laptop computer,Tablet or E-reader (e.g. iPad, Samsung tablet, Kindle, etc.)	No		Strongly agree	No								AP Seminar	A	3.9
			Male	17	11th Grade	Aurora, IL	Public School	Kahoot!,YouTube,Quizlet,Canvas,Google Classroom,Google Search,PhET,AI Tools (ChatGPT, Gemini, etc.)		I no longer use this tool/ app/ website	Daily			I no longer use this tool/ app/ website		I no longer use this tool/ app/ website		A few times a week	Daily		I no longer use this tool/ app/ website	A few times a month		Smartphone (e.g. iPhone, Pixel, Samsung Galaxy, etc.),Laptop computer	No		Agree	Yes		ACT,AP Language and Composition,Other (please specify):	AP World history, AP European History, and AP U.S Government		24	Not graded yet	N/A	AP Language and Composition	82% I believe. At least a B	3.6
			Male	15	9th Grade - HOLD	Downers Grove	Public School	Kahoot!,YouTube,Duolingo,Khan Academy,Quizlet,Canvas,Google Classroom,Google Search,MagicSchool,AI Tools (ChatGPT, Gemini, etc.)		Once a week	Once a week	Less than once a month	Once a week	Once a week		Once a week		Daily	Daily	Once a week		A few times a month		Smartphone (e.g. iPhone, Pixel, Samsung Galaxy, etc.),Laptop computer,Desktop computer,Tablet or E-reader (e.g. iPad, Samsung tablet, Kindle, etc.)	Yes	ADHD	Agree	No								English 1	79	3.0
			Female	15	9th Grade - HOLD	Chicago	Public School	Kahoot!,YouTube,Duolingo,Khan Academy,Quizlet,Blackboard,Canvas,Google Classroom,Google Search,AI Tools (ChatGPT, Gemini, etc.)		A few times a week	Daily	A few times a month	I no longer use this tool/ app/ website	Once a week	A few times a month	Daily		Daily	Daily			Daily		Smartphone (e.g. iPhone, Pixel, Samsung Galaxy, etc.),Laptop computer,Tablet or E-reader (e.g. iPad, Samsung tablet, Kindle, etc.)	No		Agree	Yes	PSAT	SAT		PSAT doesnt remember				English 2 honors	88	3.8
			Male	17	11th Grade	Hinsdale, IL	Public School	Kahoot!,YouTube,Khan Academy,Quizlet,Canvas,Google Search,PhET,AI Tools (ChatGPT, Gemini, etc.)		Once a week	A few times a month		I no longer use this tool/ app/ website	Once a week		Daily			Daily		Once a week	Daily		Smartphone (e.g. iPhone, Pixel, Samsung Galaxy, etc.),Laptop computer,Desktop computer,Tablet or E-reader (e.g. iPad, Samsung tablet, Kindle, etc.)	No		Strongly agree	Yes		SAT,ACT		1460	NA			Psychology and Literature	A	4.8
			Male	15	9th Grade - HOLD	Chicago	Private School	Kahoot!,YouTube,Khan Academy,Quizlet,Canvas,Schoology,Google Classroom,Google Search		A few times a week	Once a week		I no longer use this tool/ app/ website	A few times a month		A few times a month	I no longer use this tool/ app/ website	Daily	Daily					Smartphone (e.g. iPhone, Pixel, Samsung Galaxy, etc.),Laptop computer,Tablet or E-reader (e.g. iPad, Samsung tablet, Kindle, etc.)	No		Agree	Yes			AP World History					Honors Comp and Lit	A	5.07
			Male	16	10th Grade	Oak Lawn, IL	Private School	Kahoot!,YouTube,Quizlet,Canvas,Google Classroom,Google Search		A few times a month	Daily			A few times a month		A few times a month		Daily	Daily					Smartphone (e.g. iPhone, Pixel, Samsung Galaxy, etc.),Desktop computer,Tablet or E-reader (e.g. iPad, Samsung tablet, Kindle, etc.)	No		Strongly agree	No								English 2	B	3.0
			Female	16	11th Grade	Chicago, IL	Charter School	Kahoot!,YouTube,Duolingo,Khan Academy,Google Classroom,Google Search		A few times a week	A few times a week	Once a week	Once a week					Daily	Daily					Smartphone (e.g. iPhone, Pixel, Samsung Galaxy, etc.),Laptop computer,Tablet or E-reader (e.g. iPad, Samsung tablet, Kindle, etc.)	No		Strongly agree	No	Pre ACT							English 2	A	4.0
			Male	16	10th Grade	Chicago	Private School	Kahoot!,YouTube,Duolingo,Khan Academy,Quizlet,Schoology,Google Classroom,Google Search		A few times a week	Daily	Less than once a month	I no longer use this tool/ app/ website	A few times a week			A few times a week	Daily	I no longer use this tool/ app/ website					Smartphone (e.g. iPhone, Pixel, Samsung Galaxy, etc.),Laptop computer,Tablet or E-reader (e.g. iPad, Samsung tablet, Kindle, etc.)	No		Agree	No								english 2	a	3.9
			Male	17	11th Grade	Waukegan	Public School	Kahoot!,YouTube,Duolingo,Khan Academy,Quizlet,Canvas,Google Classroom,Google Search,AI Tools (ChatGPT, Gemini, etc.)		A few times a week	Daily	A few times a week	A few times a month	A few times a week		I no longer use this tool/ app/ website		Daily	Daily			A few times a week		Smartphone (e.g. iPhone, Pixel, Samsung Galaxy, etc.),Laptop computer,Desktop computer	No		Agree	Yes		ACT			Doesn't remember			English 11	C	2.0
			Female	17	12th Grade	Chicago, IL	Charter School	YouTube,Quizlet,Canvas,Google Classroom,Google Search,AI Tools (ChatGPT, Gemini, etc.)			Once a week			Less than once a month		Less than once a month		A few times a week	Daily			Daily		Smartphone (e.g. iPhone, Pixel, Samsung Galaxy, etc.),Laptop computer,Tablet or E-reader (e.g. iPad, Samsung tablet, Kindle, etc.)	No		Strongly agree	Yes		SAT,ACT		970	18			English 101	B	4.0
			Male	15	9th Grade - HOLD	Chicago, IL	Public School	Kahoot!,YouTube,Google Classroom		A few times a week	Daily							Daily						Smartphone (e.g. iPhone, Pixel, Samsung Galaxy, etc.),Laptop computer,Desktop computer	No		Agree	Yes		SAT		NA				English 1	A	3.1
			Male	15	9th Grade - HOLD	Chicago, IL	Private School	Kahoot!,YouTube,Quizlet,Canvas,Google Search		A few times a month	A few times a week			A few times a week		Daily			Daily					Smartphone (e.g. iPhone, Pixel, Samsung Galaxy, etc.),Laptop computer,Tablet or E-reader (e.g. iPad, Samsung tablet, Kindle, etc.)	No		Agree	No	Pre SAT							English 1	A	3.85
			Male	16	10th Grade	Chicago, IL	Charter School	Kahoot!,YouTube,Khan Academy,Quizlet,Schoology,Google Classroom,Google Search		A few times a week	A few times a week		A few times a week	Daily			Daily	Daily	Daily					Smartphone (e.g. iPhone, Pixel, Samsung Galaxy, etc.),Laptop computer,Tablet or E-reader (e.g. iPad, Samsung tablet, Kindle, etc.)	Yes	ADHD	Agree	Yes		ACT			NA			English 2	A	2.8
			Male	16	11th Grade	Chicago, IL	Charter School	Kahoot!,YouTube,Quizlet,Canvas,Google Classroom,Google Search		Once a week	A few times a week			Once a week		A few times a month		Daily	Daily					Smartphone (e.g. iPhone, Pixel, Samsung Galaxy, etc.),Laptop computer	No		Agree	Yes		ACT			26			AP English and Literature	C	3.2
			Male	16	10th Grade	Oak Park	Public School	Kahoot!,YouTube,Duolingo,Quizlet,Canvas,Google Classroom,AI Tools (ChatGPT, Gemini, etc.)		Once a week	A few times a week	Once a week		Daily		A few times a week		Daily				A few times a week		Smartphone (e.g. iPhone, Pixel, Samsung Galaxy, etc.),Laptop computer	No		Agree	Yes		ACT	PRE-ACT		Pre- Hasnt looked at it			American Lit	A	3.6
			Male	18	12th Grade	Villa Park, IL	Public School	Kahoot!,YouTube,Khan Academy,Quizlet,Canvas,Google Classroom,Google Search,PhET		A few times a week	Once a week		A few times a week	A few times a week		A few times a month		Daily	Daily		I no longer use this tool/ app/ website			Smartphone (e.g. iPhone, Pixel, Samsung Galaxy, etc.),Laptop computer,Tablet or E-reader (e.g. iPad, Samsung tablet, Kindle, etc.)	No		Strongly agree	Yes		SAT		1000				English 102	B	3.5
			Male	17	11th Grade	Chicago, IL	Private School	YouTube,Khan Academy,Quizlet,Canvas,Google Classroom,Google Search			Daily		A few times a week	A few times a week		A few times a week		Daily	Daily					Smartphone (e.g. iPhone, Pixel, Samsung Galaxy, etc.),Laptop computer,Tablet or E-reader (e.g. iPad, Samsung tablet, Kindle, etc.)	No		Strongly agree	Yes		SAT		19				English 3	A	4.0
			Female	18	12th Grade	Lombard	Private School	Kahoot!,YouTube,Duolingo,Khan Academy,Quizlet,Schoology,Google Classroom,Google Search,AI Tools (ChatGPT, Gemini, etc.)		A few times a month	Daily	Less than once a month	A few times a month	A few times a week			Daily	I no longer use this tool/ app/ website	Daily			A few times a week		Smartphone (e.g. iPhone, Pixel, Samsung Galaxy, etc.),Laptop computer,Tablet or E-reader (e.g. iPad, Samsung tablet, Kindle, etc.)	No		Strongly agree	Yes		ACT,AP Language and Composition,AP Literature and Composition			33	5	5	AP Literature	A	4.8
			Male	17	11th Grade	Chicago	Public School	Kahoot!,YouTube,Duolingo,Khan Academy,Quizlet,Blackboard,Schoology,Google Classroom,Google Search		A few times a week	Less than once a month	A few times a month	A few times a month	A few times a month	A few times a month		A few times a month	Daily	Daily					Laptop computer,Tablet or E-reader (e.g. iPad, Samsung tablet, Kindle, etc.)	No		Strongly agree	Yes		SAT,ACT	PSAT	1050 PSAT	Hasn't recieved			English 1,2,3- Honors	A	4.0
			Female	17	11th Grade	Park Ridge	Private School	Kahoot!,YouTube,Khan Academy,Quizlet,Canvas,Schoology,Google Classroom,Google Search,AI Tools (ChatGPT, Gemini, etc.)		A few times a month	A few times a week		I no longer use this tool/ app/ website	Once a week		A few times a month	I no longer use this tool/ app/ website	A few times a month	A few times a week			Daily		Smartphone (e.g. iPhone, Pixel, Samsung Galaxy, etc.),Laptop computer,Tablet or E-reader (e.g. iPad, Samsung tablet, Kindle, etc.)	No		Agree	Yes		ACT			20			American Lit and Comp	95	3.71 uw 3.95 w
			Female	17	11th Grade	Chicago, IL	Private School	Kahoot!,YouTube,Duolingo,Khan Academy,Blackboard,Canvas,Google Classroom,Google Search		A few times a week	Daily	A few times a week	Daily		Daily	Daily		A few times a week	Daily					Smartphone (e.g. iPhone, Pixel, Samsung Galaxy, etc.),Laptop computer,Tablet or E-reader (e.g. iPad, Samsung tablet, Kindle, etc.)	No		Agree	No								English 3	B	3.0
			Female	15	9th Grade - HOLD	Lombard	Private School	Kahoot!,YouTube,Quizlet,Schoology,Google Classroom,Google Search		Once a week	Once a week			A few times a week			I no longer use this tool/ app/ website	I no longer use this tool/ app/ website	Daily					Smartphone (e.g. iPhone, Pixel, Samsung Galaxy, etc.),Laptop computer,Desktop computer,Tablet or E-reader (e.g. iPad, Samsung tablet, Kindle, etc.)	No		Agree	Yes	Pre-ACT	ACT			Pre- 30			honors English 9	98	4.7
			Female	16	10th Grade	Chicago, IL	Private School	Kahoot!,YouTube,Khan Academy,Schoology,Google Search		Less than once a month	A few times a month		Less than once a month				Daily		Daily					Smartphone (e.g. iPhone, Pixel, Samsung Galaxy, etc.),Laptop computer,Tablet or E-reader (e.g. iPad, Samsung tablet, Kindle, etc.)	No		Strongly agree	Yes		SAT		NA				English 2	B	3.25
			Male	15	9th Grade - HOLD	Chicago, IL	Public School	Kahoot!,YouTube,Khan Academy,Quizlet,Canvas,Google Classroom,Google Search		Daily	A few times a week		A few times a week	A few times a week		Once a week		Daily	Daily					Smartphone (e.g. iPhone, Pixel, Samsung Galaxy, etc.),Laptop computer,Desktop computer	No		Agree	No								English Honors 2	C	3.7
			Male	16	10th Grade	Evanston	Public School	Kahoot!,YouTube,Duolingo,Quizlet,Canvas,Google Classroom,Google Search,AI Tools (ChatGPT, Gemini, etc.)		A few times a week	A few times a week	A few times a week		A few times a week		A few times a week		Daily	Daily			A few times a week		Smartphone (e.g. iPhone, Pixel, Samsung Galaxy, etc.),Laptop computer,Desktop computer	No		Strongly agree	Yes		SAT,ACT		PSAT- 1140	Doesn't know			English 2	B+	3
			Female	18	12th Grade	Riverdale, IL	Private School	Kahoot!,Khan Academy,Quizlet,Canvas,Schoology,Google Classroom,Google Search		Less than once a month			A few times a week	A few times a month		A few times a week	I no longer use this tool/ app/ website	Once a week	Daily					Smartphone (e.g. iPhone, Pixel, Samsung Galaxy, etc.),Laptop computer,Tablet or E-reader (e.g. iPad, Samsung tablet, Kindle, etc.)	No		Agree	Yes		SAT		970				English 101	A	4.0
			Female	17	12th Grade	Chicago	Private School	Kahoot!,YouTube,Duolingo,Khan Academy,Quizlet,Google Search,AI Tools (ChatGPT, Gemini, etc.)		A few times a month	Daily	Less than once a month	A few times a month	Once a week					Daily			Once a week		Smartphone (e.g. iPhone, Pixel, Samsung Galaxy, etc.),Laptop computer,Desktop computer	No		Strongly agree	Yes		SAT		1180				Honors English 4	A	4.8 w 3.9 uw
			Male	18	11th Grade	Elmhurst, IL	Public School	Kahoot!,YouTube,Duolingo,Khan Academy,Quizlet,Canvas,Schoology,Google Classroom,Google Search,PhET,AI Tools (ChatGPT, Gemini, etc.)		A few times a week	Daily	A few times a month	A few times a month	A few times a month		Daily	Daily	Daily	Daily		I no longer use this tool/ app/ website	Daily		Smartphone (e.g. iPhone, Pixel, Samsung Galaxy, etc.),Laptop computer,Desktop computer,Tablet or E-reader (e.g. iPad, Samsung tablet, Kindle, etc.)	Yes	ADHD	Strongly agree	Yes		SAT,ACT,AP Language and Composition		PSAT 1150	24	3		AP Language and Composition	A	4.23
			Female	16	10th Grade	Lombard, IL	Private School	Kahoot!,YouTube,Duolingo,Khan Academy,Canvas,Google Classroom,Google Search		A few times a week	Daily	A few times a week	A few times a week			Daily		Less than once a month	Daily					Smartphone (e.g. iPhone, Pixel, Samsung Galaxy, etc.),Laptop computer,Desktop computer,Tablet or E-reader (e.g. iPad, Samsung tablet, Kindle, etc.)	No		Agree	No	PSAT							Honors English 10	A	4.4
			Male	17	11th Grade	Chicago	Private School	Kahoot!,YouTube,Khan Academy,Quizlet,Canvas,Schoology,Google Classroom,Google Search,AI Tools (ChatGPT, Gemini, etc.)		A few times a week	A few times a week		Once a week	A few times a week		A few times a month	I no longer use this tool/ app/ website	Daily	Daily			A few times a week		Smartphone (e.g. iPhone, Pixel, Samsung Galaxy, etc.),Desktop computer,Tablet or E-reader (e.g. iPad, Samsung tablet, Kindle, etc.)	No		Agree	Yes		SAT,ACT			23			Honors English	B	4.283
			Female	17	11th Grade	Chicago, IL	Public School	Kahoot!,YouTube,Duolingo,Khan Academy,Quizlet,Canvas,Google Classroom,Google Search		A few times a week	Daily	A few times a week	A few times a week	A few times a week		A few times a month		Daily	Once a week					Laptop computer,Desktop computer	No		Strongly agree	Yes		ACT			18			Humanities 1 Honors	A	4.1
			Female	16	10th Grade	Elmhurst	Public School	Kahoot!,YouTube,Duolingo,Khan Academy,Quizlet,Schoology,Google Classroom,Google Search,PhET		A few times a month	A few times a week	A few times a month	Less than once a month	Once a week			Daily	I no longer use this tool/ app/ website	Daily		A few times a month			Smartphone (e.g. iPhone, Pixel, Samsung Galaxy, etc.),Laptop computer	No		Agree	Yes		ACT	PSAT	PSAT- 1130	PACT- 24			English 10 honors	A	5.0 weighted 4.0 unweighted
			Female	18	12th Grade	Aurora, IL	Public School	Kahoot!,YouTube,Khan Academy,Quizlet,Canvas,Schoology,Google Classroom,Google Search,AI Tools (ChatGPT, Gemini, etc.)		A few times a week	Once a week		I no longer use this tool/ app/ website	Daily		A few times a month	Daily	Daily	Daily			A few times a month		Smartphone (e.g. iPhone, Pixel, Samsung Galaxy, etc.),Laptop computer,Tablet or E-reader (e.g. iPad, Samsung tablet, Kindle, etc.)	No		Agree	Yes		SAT,AP Language and Composition		890		2		Philosophy/ Comp and Media	A for both classes	2.9
			Female	16	10th Grade	Elmwood Park	Public School	Kahoot!,YouTube,Duolingo,Khan Academy,Quizlet,Canvas,Google Classroom,Google Search,PhET		A few times a week	A few times a month	I no longer use this tool/ app/ website	I no longer use this tool/ app/ website	Once a week		I no longer use this tool/ app/ website		Daily	Daily		A few times a month			Smartphone (e.g. iPhone, Pixel, Samsung Galaxy, etc.),Laptop computer	No		Agree	Yes		ACT	Pre-ACT		Pre-ACT- Doesn't know			English 3	A	4.1
			Female	15	9th Grade - HOLD	Chicago, IL	Private School	Kahoot!,YouTube,Quizlet,Canvas,Google Classroom,Google Search,PhET		Once a week	Once a week			Once a week		Less than once a month		I no longer use this tool/ app/ website	Less than once a month		Less than once a month			Smartphone (e.g. iPhone, Pixel, Samsung Galaxy, etc.),Laptop computer,Tablet or E-reader (e.g. iPad, Samsung tablet, Kindle, etc.)	No		Neither agree nor disagree	Yes		ACT			17			English 1	A	3.86
			Male	18	12th Grade	Western Springs	Public School	Kahoot!,YouTube,Quizlet,Blackboard,Canvas,Schoology,Google Search,AI Tools (ChatGPT, Gemini, etc.)		A few times a month	A few times a week			A few times a week	I no longer use this tool/ app/ website	Daily	A few times a month		Daily			A few times a week		Smartphone (e.g. iPhone, Pixel, Samsung Galaxy, etc.),Laptop computer,Desktop computer	No		Strongly agree	Yes		SAT,ACT		1150	31			Prep English	B	3
			Male	18	12th Grade	Chicago	Charter School	Kahoot!,YouTube,Duolingo,Khan Academy,Quizlet,Google Classroom,Google Search,AI Tools (ChatGPT, Gemini, etc.)		Once a week	Daily	A few times a week	Once a week	Once a week				Once a week	Daily			Daily		Smartphone (e.g. iPhone, Pixel, Samsung Galaxy, etc.),Laptop computer,Desktop computer,Tablet or E-reader (e.g. iPad, Samsung tablet, Kindle, etc.)	No		Strongly agree	Yes		SAT,ACT		810				Advanced Literature	A+	3.0
			Female	16	10th Grade	Hasochrist?	Public School	Kahoot!,YouTube,Duolingo,Khan Academy,Quizlet,Blackboard,Canvas,Google Classroom,Google Search,AI Tools (ChatGPT, Gemini, etc.)		Once a week	Once a week	Daily	A few times a month	Once a week	A few times a month	Daily		Daily	Daily			Once a week		Smartphone (e.g. iPhone, Pixel, Samsung Galaxy, etc.),Laptop computer,Desktop computer,Tablet or E-reader (e.g. iPad, Samsung tablet, Kindle, etc.)	No		Agree	Yes	PSAT PACT	SAT,ACT		PSAT- Doesn't remember	PACT- 15			english 2	a	3.5
			Female	16	11th Grade	Skokie, IL	Public School	Kahoot!,YouTube,Quizlet,Canvas,Google Search		Once a week	Once a week			Once a week		Daily			Daily					Smartphone (e.g. iPhone, Pixel, Samsung Galaxy, etc.),Laptop computer,Desktop computer,Tablet or E-reader (e.g. iPad, Samsung tablet, Kindle, etc.)	No		Neither agree nor disagree	Yes		ACT			23			American Literature Composition	A	3.9
			Female	16	10th Grade	Westchester, IL	Private School	Kahoot!,YouTube,Duolingo,Khan Academy,Quizlet,Google Classroom,Google Search,AI Tools (ChatGPT, Gemini, etc.)		Daily	Daily	Daily	A few times a month	A few times a week				Daily	Daily			Daily		Smartphone (e.g. iPhone, Pixel, Samsung Galaxy, etc.),Tablet or E-reader (e.g. iPad, Samsung tablet, Kindle, etc.)	No		Strongly agree	No								English Honor 10	A	4.48
			Female	16	11th Grade	Darien, IL	Public School	Kahoot!,YouTube,Duolingo,Khan Academy,Quizlet,Blackboard,Canvas,Google Classroom,Google Search,AI Tools (ChatGPT, Gemini, etc.),Other (please specify):	PearDeck	Daily	A few times a week	Daily	A few times a month	Once a week	Once a week	A few times a month		Daily	Daily			A few times a week	A few times a week	Smartphone (e.g. iPhone, Pixel, Samsung Galaxy, etc.),Laptop computer	Yes	ADHD	Agree	Yes		SAT,ACT,AP Language and Composition,Other (please specify):	AP Government and Politics	1090	23	N/A		Ap Language and Composition/ 2 Semesters	91% and 90%	4.1
			Male	16	10th Grade	Glen Ellen	Public School	Kahoot!,YouTube,Khan Academy,Quizlet,Canvas,Schoology,Google Search,MagicSchool,AI Tools (ChatGPT, Gemini, etc.)		Daily	Daily		A few times a month	Daily		A few times a month	Daily		Daily	A few times a month		Daily		Smartphone (e.g. iPhone, Pixel, Samsung Galaxy, etc.),Laptop computer,Desktop computer,Tablet or E-reader (e.g. iPad, Samsung tablet, Kindle, etc.)	Yes	ADHD	Agree	Yes	pact	SAT		PSAT- 950				English honors	B	2.8
			Female	17	11th Grade	Chicago, IL	Private School	Kahoot!,YouTube,Duolingo,Khan Academy,Quizlet,Canvas,Schoology,Google Search		Once a week	Daily	Daily	Once a week	Once a week		Less than once a month	Daily		Daily					Smartphone (e.g. iPhone, Pixel, Samsung Galaxy, etc.),Laptop computer	Yes	Dyslexia	Agree	Yes		SAT		930				American Literature	B	3.5
			Male	15	9th Grade - HOLD	Chicago	Public School	Kahoot!,YouTube,Duolingo,Khan Academy,Quizlet,Google Classroom,Google Search,AI Tools (ChatGPT, Gemini, etc.)		A few times a week	A few times a week	Once a week	A few times a month	Once a week				Daily	Daily			Once a week		Smartphone (e.g. iPhone, Pixel, Samsung Galaxy, etc.),Desktop computer	No		Strongly agree	No								Honors English 1	A	3.8
			Male	18	12th Grade	Chicago	Private School	Kahoot!,YouTube,Duolingo,Khan Academy,Quizlet,Canvas,Schoology,Google Classroom,Google Search,AI Tools (ChatGPT, Gemini, etc.)		A few times a week	Daily	I no longer use this tool/ app/ website	A few times a month	A few times a month		Less than once a month	A few times a month	Daily	Daily			Once a week		Smartphone (e.g. iPhone, Pixel, Samsung Galaxy, etc.),Laptop computer,Desktop computer,Tablet or E-reader (e.g. iPad, Samsung tablet, Kindle, etc.)	No		Agree	Yes		SAT,ACT		1586	24			African American History	A	4.3
			Male	16	11th Grade	Chicago, IL	Public School	Kahoot!,YouTube,Duolingo,Khan Academy,Quizlet,Blackboard,Canvas,Google Classroom,Google Search,MagicSchool,PhET,AI Tools (ChatGPT, Gemini, etc.)		A few times a week	A few times a week	Once a week	A few times a week	A few times a week	Once a week	A few times a week		Daily	A few times a week	Once a week	A few times a week	Once a week		Smartphone (e.g. iPhone, Pixel, Samsung Galaxy, etc.),Laptop computer,Tablet or E-reader (e.g. iPad, Samsung tablet, Kindle, etc.)	Yes	Dyslexia	Strongly agree	Yes	ACT	ACT			NA			English 2	B	3.5
			Male	16	10th Grade	Lombard, IL	Public School	Kahoot!,YouTube,Duolingo,Khan Academy,Quizlet,Canvas,Schoology,Google Classroom,Google Search		Once a week	Daily	Daily	Once a week	Once a week		Once a week	Daily	Daily	Daily					Smartphone (e.g. iPhone, Pixel, Samsung Galaxy, etc.),Laptop computer,Tablet or E-reader (e.g. iPad, Samsung tablet, Kindle, etc.)	Yes	Depression/ADHD	Agree	No	Pre SAT							English 2	C	2.9
			Male	15	9th Grade - HOLD	Chicago	Public School	Kahoot!,YouTube,Khan Academy,Quizlet,Google Classroom,Google Search,AI Tools (ChatGPT, Gemini, etc.)		Once a week	A few times a month		A few times a month	A few times a month				Daily	Daily			I no longer use this tool/ app/ website		Smartphone (e.g. iPhone, Pixel, Samsung Galaxy, etc.),Laptop computer,Desktop computer	No		Strongly agree	Yes	Pre-ACT	ACT			Pre- 14			honors english	a	4.5
			Male	16	10th Grade	Naperville	Public School	Kahoot!,YouTube,Quizlet,Canvas,Google Classroom,Google Search,AI Tools (ChatGPT, Gemini, etc.)		Once a week	Once a week			Once a week		Less than once a month		Daily	Daily			A few times a month		Smartphone (e.g. iPhone, Pixel, Samsung Galaxy, etc.),Laptop computer	Yes	ADHD	Agree	Yes	Pre-ACT	ACT			Pre- 19			English 2	B	2.9/3
			Male	16	10th Grade	Libertyville	Public School	Kahoot!,YouTube,Quizlet,Canvas,Google Classroom,Google Search,PhET,AI Tools (ChatGPT, Gemini, etc.)		A few times a month	Once a week			Once a week		A few times a month		Daily	Daily		Less than once a month	A few times a week		Smartphone (e.g. iPhone, Pixel, Samsung Galaxy, etc.),Laptop computer	No		Agree	Yes	PACT	ACT			PRE-ACT 31			World Lit and Comp	a- 93	4.4
			Female	15	9th Grade - HOLD	Lisle, IL	Public School	Kahoot!,YouTube,Khan Academy,Quizlet,Canvas,Google Classroom,Google Search		Once a week	Less than once a month		A few times a month	Once a week		Less than once a month		Daily	Daily					Smartphone (e.g. iPhone, Pixel, Samsung Galaxy, etc.),Laptop computer,Desktop computer,Tablet or E-reader (e.g. iPad, Samsung tablet, Kindle, etc.)	No		Agree	No								Honors English 1	A	4.3
			Female	16	11th Grade	Chicago	Public School	Kahoot!,YouTube,Duolingo,Khan Academy,Quizlet,Canvas,Google Classroom,Google Search,PhET,AI Tools (ChatGPT, Gemini, etc.)		A few times a month	A few times a week	A few times a week	I no longer use this tool/ app/ website	A few times a week		A few times a month		Daily	Daily		A few times a month	Daily		Smartphone (e.g. iPhone, Pixel, Samsung Galaxy, etc.),Laptop computer	Yes	ADHD	Strongly disagree - DISMISS
			Female	18	12th Grade	Chicago, IL	Boarding School	Kahoot!,Duolingo,Khan Academy,Quizlet,Canvas,Google Search		A few times a week		A few times a month	A few times a month	Daily		Daily			Daily					Smartphone (e.g. iPhone, Pixel, Samsung Galaxy, etc.),Laptop computer,Tablet or E-reader (e.g. iPad, Samsung tablet, Kindle, etc.)	No		Strongly agree	Yes		SAT,ACT,AP Literature and Composition		1370	NA		3	Advanced English	A	4.0
			Female	17	11th Grade	Chicago, IL	Private School	Kahoot!,YouTube,Duolingo,Khan Academy,Quizlet,Schoology,Google Classroom,Google Search,PhET,AI Tools (ChatGPT, Gemini, etc.)		A few times a month	Once a week	Once a week	Once a week	Once a week			I no longer use this tool/ app/ website	Daily	Daily		Once a week	Once a week		Smartphone (e.g. iPhone, Pixel, Samsung Galaxy, etc.),Laptop computer,Tablet or E-reader (e.g. iPad, Samsung tablet, Kindle, etc.)	Yes	ADHD	Agree	Yes		ACT			32			Creative writing	A	4.0
			Female	17	12th Grade	Chicago	Charter School	Kahoot!,YouTube,Duolingo,Khan Academy,Quizlet,Schoology,Google Classroom,Google Search,AI Tools (ChatGPT, Gemini, etc.)		A few times a month	A few times a month	Once a week	A few times a month	Less than once a month			A few times a month	Daily	Daily			A few times a month		Smartphone (e.g. iPhone, Pixel, Samsung Galaxy, etc.),Laptop computer,Tablet or E-reader (e.g. iPad, Samsung tablet, Kindle, etc.)	No		Agree	Yes		SAT		980				English 4 Short Story	B-/C+	3.7
			Female	17	11th Grade	Chicago	Public School	Kahoot!,YouTube,Duolingo,Khan Academy,Quizlet,Canvas,Schoology,Google Classroom,Google Search,PhET,AI Tools (ChatGPT, Gemini, etc.)		A few times a month	A few times a week	A few times a month	A few times a week	Once a week		A few times a month	I no longer use this tool/ app/ website	Daily	Daily		Once a week	Daily		Smartphone (e.g. iPhone, Pixel, Samsung Galaxy, etc.),Laptop computer,Tablet or E-reader (e.g. iPad, Samsung tablet, Kindle, etc.)	No		Strongly agree	Yes		SAT,ACT,AP Language and Composition		1370	29	4		AP language and comp	A 91	uw 3.08 w 4.08
			Male	18	12th Grade	Oswego, IL	Public School	Kahoot!,YouTube,Khan Academy,Quizlet,Schoology,Google Classroom,Google Search		A few times a month	A few times a week		A few times a month	Once a week			I no longer use this tool/ app/ website	Daily	Daily					Smartphone (e.g. iPhone, Pixel, Samsung Galaxy, etc.),Laptop computer,Tablet or E-reader (e.g. iPad, Samsung tablet, Kindle, etc.)	Yes	ADHD	Strongly agree	Yes		SAT		1230				None during senior year. Completed English classes during Junior year.	B	3.6
			Male	15	9th Grade - HOLD	Elmhurst	Public School	Kahoot!,YouTube,Duolingo,Khan Academy,Quizlet,Canvas,Schoology,Google Classroom,Google Search,AI Tools (ChatGPT, Gemini, etc.)		A few times a month	Daily	I no longer use this tool/ app/ website	Once a week	A few times a month		A few times a month	Daily	I no longer use this tool/ app/ website	Daily			Once a week		Smartphone (e.g. iPhone, Pixel, Samsung Galaxy, etc.),Laptop computer	No		Strongly agree	No	Took a pre-ACT- Didn't check score							9 Honors	95-96	4.3 1st semester 4-5.0 second
			Male	18	12th Grade	Chicago, IL	Charter School	Kahoot!,YouTube,Duolingo,Khan Academy,Quizlet,Google Classroom,Google Search,PhET		A few times a month	Less than once a month	I no longer use this tool/ app/ website	A few times a month	Less than once a month				Daily	A few times a week		A few times a week			Smartphone (e.g. iPhone, Pixel, Samsung Galaxy, etc.),Laptop computer,Tablet or E-reader (e.g. iPad, Samsung tablet, Kindle, etc.)	Yes	ADHD	Agree	Yes		AP Language and Composition				5		AP language	B	3.0
			Male	16	10th Grade	Chicago, IL	Private School	Kahoot!,YouTube,Duolingo,Khan Academy,Quizlet,Canvas,Schoology,Google Classroom,Google Search		Once a week	A few times a month	Once a week	A few times a week	A few times a week		Once a week	Daily	Daily	Daily					Smartphone (e.g. iPhone, Pixel, Samsung Galaxy, etc.),Laptop computer,Desktop computer	No		Strongly agree	No								English 2 CP	A	2.9
			Female	18	12th Grade	Chicago	Private School	Kahoot!,YouTube,Khan Academy,Quizlet,Canvas,Google Classroom,Google Search,AI Tools (ChatGPT, Gemini, etc.)		A few times a week	Less than once a month		Less than once a month	A few times a week		A few times a month		Daily	Daily			Daily		Smartphone (e.g. iPhone, Pixel, Samsung Galaxy, etc.),Desktop computer,Tablet or E-reader (e.g. iPad, Samsung tablet, Kindle, etc.)	No		Strongly agree	Yes		SAT,ACT,AP Language and Composition,AP Literature and Composition		1130	24	4	4	Ap Lit and Comp	A	4.5
			Female	15	9th Grade - HOLD	Chicago, IL	Public School	Kahoot!,Quizlet,Google Classroom,Google Search		A few times a month				Less than once a month				Daily	Daily					Smartphone (e.g. iPhone, Pixel, Samsung Galaxy, etc.),Laptop computer	No		Strongly agree	Yes			AP Government					Honors English 1	A	3.7
			Male	15	9th Grade - HOLD	Chicago	Public School	Kahoot!,YouTube,Khan Academy,Quizlet,Canvas,Schoology,Google Classroom,Google Search,MagicSchool,PhET		Daily	Daily		Daily	Once a week		Daily	Once a week	Daily	Daily	A few times a month	A few times a week			Smartphone (e.g. iPhone, Pixel, Samsung Galaxy, etc.),Laptop computer,Desktop computer	No		Strongly agree	Yes	PACT	ACT			Pre-ACT Doesn't remembetr			English 1	C	3.3
			Female	17	11th Grade	South Holland, IL	Private School	Kahoot!,YouTube,Duolingo,Khan Academy,Quizlet,Blackboard,Canvas,Schoology,Google Classroom,Google Search,MagicSchool,PhET,AI Tools (ChatGPT, Gemini, etc.)		A few times a week	Daily	A few times a month	Daily	A few times a week	A few times a week	Daily	A few times a month	Daily	Daily	A few times a month	A few times a month	Daily		Smartphone (e.g. iPhone, Pixel, Samsung Galaxy, etc.),Laptop computer,Desktop computer,Tablet or E-reader (e.g. iPad, Samsung tablet, Kindle, etc.)	No		Agree	Yes		SAT,ACT		NA	NA			Creative writing/ Modern Literature	A	3.85
			Female	15	9th Grade - HOLD	Lisle	Public School	Kahoot!,YouTube,Duolingo,Khan Academy,Quizlet,Canvas,Google Classroom,Google Search,AI Tools (ChatGPT, Gemini, etc.)		Once a week	A few times a month	I no longer use this tool/ app/ website	A few times a month	Once a week		I no longer use this tool/ app/ website		Daily	Daily			A few times a week		Smartphone (e.g. iPhone, Pixel, Samsung Galaxy, etc.),Laptop computer,Desktop computer,Tablet or E-reader (e.g. iPad, Samsung tablet, Kindle, etc.)	No		Agree	No								English 1	A	4.5

## Sheet: Immediate Assessment & Survey
				Q1 Short answer	Q2 Short answer	Q3 Single-answer multiple choice	Q4_1 Matching	Q4_2 Matching	Q4_3 Matching	Q5 Multi-answer multiple choice	Q6 Single-answer multiple choice	Q7 Confidence rating	S.Q1	S.Q2	S.Q3	S.Q4	S.Q5	S.Q6_1	S.Q6_2	S.Q6_3	S.Q6_4	S.Q6_5	S.Q6_6	S.Q6_7	Immediate Assessment Scoring
P#	Tool Assignment / Condition	Learning Duration Time [in minutes]	Region	Give an example of common teen behavior that might be the result of developmental changes in adolescent brains. Explain the hypothesized relationship between the developmental changes and your example behavior.	Teens are the target audience for social media apps such as TikTok. Use what you learned about teen brain development to explain the appeal of apps like TikTok to this audience.	Which of the following best describes the structural changes that occur in the brain’s cortex during adolescence?	Match the brain chemical with its main function. Please select only one response per row and column. - Controls the sleep-wake cycle	Match the brain chemical with its main function. Please select only one response per row and column. - Contributes to pleasure and decision-making	Match the brain chemical with its main function. Please select only one response per row and column. - Regulates mood and behavior	Consider the following scenario: Alex is a high-school junior. He is still online playing video games with his friends at 1 am on a school night. He is annoyed when his dad makes him turn off the game and go to bed. While he knows he’ll be groggy at school the next morning, he's not yet tired and wants to finish his quest with his friends before going to sleep. Which of the following developmenta…	According to the text, which of the following best describes the final stage of adolescent brain development in early adulthood?	On a scale of 1-5, how confident are you in your responses to these assessment questions?	Prior to today's session, how familiar were you with the content on “Brain Development during Adolescence”?	And how interesting did you find the content on “Brain Development during Adolescence”?	How easy or difficult was the assessment for you?	How easy or difficult was it for you to use the educational tool today?	How useful was the educational tool in helping you learn the content on “Brain Development during Adolescence?”	To what extent do you agree or disagree with the following statements? - The educational tool I used today would make me more effective at learning compared to other educational tools I currently use at home or in school.	To what extent do you agree or disagree with the following statements? - I would like to use today’s educational tool to support my learning needs in the future.	To what extent do you agree or disagree with the following statements? - I felt like I performed well on the assessment.	To what extent do you agree or disagree with the following statements? - I felt like today’s educational tool made me more comfortable taking the assessment.	To what extent do you agree or disagree with the following statements? - I found today’s educational tool enjoyable to use.	To what extent do you agree or disagree with the following statements? - I would recommend this educational tool to other students to support their learning needs.	To what extent do you agree or disagree with the following statements? - I felt like today's educational tool helped me gain a good understanding of the content.	Q1 Short Answer Score	Q2 Short Answer Score	Q3 Score	Q4 Score	Q5 Score	Q6 Score	Total Score out of 12
P01	Learn Your Way	00:26:26	Urban	more risk taking behaviors like drinking. this is because the part of the brain that controls pleasure is fully developed while the one controlling risk isnt.	Tiktok makes you release dopamine which is more pleasurable when you are a teen. this is because your serotonin regulation isn't developed as much.	The cortex develops additional folds which increase the brainâ€™s complexity.	Melatonin	Dopamine	Serotonin	Adolescent melatonin levels naturally rise later at night and fall later in the morning, which delays the sleep cycle.,The limbic system develops faster than the prefrontal cortex, which prioritizes immediate rewards over long-term planning.	The neural connections in the prefrontal cortex build more capacity to control cognition, leading to better judgment, more self-control, and improved long-term planning.	5 - Extremely confident	Slightly familiar	Somewhat interesting	Somewhat easy	Very easy	Somewhat useful	Somewhat agree	Somewhat agree	Strongly agree	Somewhat agree	Somewhat agree	Strongly agree	Strongly agree	3	2	1	2	2	1	11
P03	Textbook	00:24:15	Urban	An example of a common teen behavior due to brain developmental changes are staying up late at night and waking up later in the day due to the melatonin levels which increase within the blood at different rates and make teens come across as lazy. They can highten later at night because of the prefrontal cortex.	Apps like TikTok appeal to teen audiences in particular because when in brain developmental stages teens experience inpulse due to different chemical reactions which is perfect for an app like TikTok since there is a constant inpulse to continue scrolling video after video aswell as the melatonin level increase not always being hightened at night causing teens to stay awake and needing something …	The cortex produces a new type of neural transmitter which improves processing.	Melatonin	Dopamine	Serotonin	Melatonin levels remain constant throughout the day and night during adolescence, which causes unpredictable sleep cycles.,Adolescent melatonin levels naturally rise later at night and fall later in the morning, which delays the sleep cycle.	The neural connections in the prefrontal cortex build more capacity to control cognition, leading to better judgment, more self-control, and improved long-term planning.	4	Slightly familiar	Very interesting	Somewhat easy	Very easy	Somewhat useful	Somewhat agree	Somewhat agree	Somewhat agree	Somewhat agree	Neither agree nor disagree	Somewhat agree	Somewhat agree	2	3	0	2	1	1	9
P04	Learn Your Way	00:28:01	Urban	Teens struggle with impulsivity, this is because the pre frontal cortex isnt fully developed until mid to late twenties. another thing that is going on in the teenage brain is the hightened melatonin levels, making them constantly tired during the day and alert at night.	teens are constantly seeking dopamine, tiktok gives that to us due to the short, intresting, infinate feed of videos. this stimulates our brain.	The cortex develops additional folds which increase the brainâ€™s complexity.	Melatonin	Dopamine	Serotonin	Adolescent melatonin levels naturally rise later at night and fall later in the morning, which delays the sleep cycle.,Increased activity in the amygdala results in a tendency to circumvent rules and dismiss authority figures. ,The limbic system develops faster than the prefrontal cortex, which prioritizes immediate rewards over long-term planning.	The neural connections in the prefrontal cortex build more capacity to control cognition, leading to better judgment, more self-control, and improved long-term planning.	4	Somewhat familiar	Very interesting	Neither difficult nor easy	Somewhat easy	Very useful	Strongly agree	Strongly agree	Strongly agree	Strongly agree	Strongly agree	Strongly agree	Somewhat agree	3	2	1	2	1	1	10
P06	Textbook	00:20:45	Urban	An example of common teem behavior that may be the result of an increased level of dopamine in the brain may correlate with increased risky behaviors. This is because of the increased dopamine levels make boredom more prevealant in teens and the lack of development in the prefrontal cortex allows for teens to make more irrational decisions.	The appeal of apps like TikTok is that they easily stimulate the mind and occupy time and concentration that eases the feelings of boredom in teens that is a result of the dopamine spike in the brain.	The cortex develops additional folds which increase the brainâ€™s complexity.	Melatonin	Dopamine	Serotonin	Adolescent melatonin levels naturally rise later at night and fall later in the morning, which delays the sleep cycle.	The production of neurotransmitters by the limbic system stabilizes, leading to a reduction in irritability and risk-taking behaviors.	4	Slightly familiar	Somewhat interesting	Somewhat easy	Somewhat easy	Very useful	Somewhat agree	Strongly agree	Somewhat agree	Strongly agree	Neither agree nor disagree	Somewhat agree	Strongly agree	3	3	1	2	1	0	10
P07	Learn Your Way	00:28:23	Urban	teens will steer towards more risky behavior. This is caused by and too much signals to the prefrontal cortex.	the teen brain will try to seek pleasurer, explaining why they steer towards apps like tik-tok.	The cortex develops additional folds which increase the brainâ€™s complexity.	Melatonin	Dopamine	Serotonin	Adolescent melatonin levels naturally rise later at night and fall later in the morning, which delays the sleep cycle.	The neural connections in the prefrontal cortex build more capacity to control cognition, leading to better judgment, more self-control, and improved long-term planning.	4	Somewhat familiar	Very interesting	Somewhat easy	Very easy	Very useful	Strongly agree	Strongly agree	Somewhat agree	Strongly agree	Strongly agree	Strongly agree	Strongly agree	2	1	1	2	1	1	8
P09	Textbook	00:20:11	Urban	An example of common teen behavior that might be the result of development changes in adolescent brains is teens not getting enough sleep. usually staying up during the night, teens brains tend to develop which causes them, to not have the full capacity to sleep.	The appeal of apps like TikTok to teens is that TikTok is an very adventurous app, you can see anything on TikTok, teens want to be able to discover different things, and they want to see different things which is apart of developmental changes, not just for the brain but the rest of the human body as well.	The cortex grows new layers of neurons until it reaches adult size.	Melatonin	Dopamine	Serotonin	Adolescent melatonin levels naturally rise later at night and fall later in the morning, which delays the sleep cycle.,The limbic system develops faster than the prefrontal cortex, which prioritizes immediate rewards over long-term planning.	The production of neurotransmitters by the limbic system stabilizes, leading to a reduction in irritability and risk-taking behaviors.	4	Somewhat familiar	Very interesting	Somewhat easy	Very easy	Very useful	Strongly agree	Somewhat agree	Somewhat agree	Strongly agree	Strongly agree	Strongly agree	Somewhat agree	1	1	0	2	2	0	6
P11	Learn Your Way	00:26:36	Suburban	Am example of teen behaviors that change as a result of development in adolescents brains is impulse control. As their brains mature over the years their brain learns to regulate their emotions and limits their impulses.	Using tiktok likely results in serotonin, which makes the teens feel happy and to continue to use the app.	The cortex develops additional folds which increase the brainâ€™s complexity.	Melatonin	Serotonin	Dopamine	Adolescent melatonin levels naturally rise later at night and fall later in the morning, which delays the sleep cycle.,Increased activity in the amygdala results in a tendency to circumvent rules and dismiss authority figures.	The neural connections in the prefrontal cortex build more capacity to control cognition, leading to better judgment, more self-control, and improved long-term planning.	4	Very familiar	Very interesting	Somewhat easy	Very easy	Very useful	Strongly agree	Strongly agree	Strongly agree	Strongly agree	Strongly agree	Strongly agree	Strongly agree	1	1	1	1	1	1	6
P12	Textbook	00:22:06	Suburban	When the brain is developing it can have negative effects such as depreson.	The teen brain can get high dopimen levels when seeing social media because of the brain early development.	The cortex produces a new type of neural transmitter which improves processing.	Melatonin	Dopamine	Serotonin	Adolescent melatonin levels naturally rise later at night and fall later in the morning, which delays the sleep cycle.,Increased activity in the amygdala results in a tendency to circumvent rules and dismiss authority figures.	The production of neurotransmitters by the limbic system stabilizes, leading to a reduction in irritability and risk-taking behaviors.	3	Slightly familiar	Somewhat interesting	Neither difficult nor easy	Somewhat easy	Somewhat useful	Somewhat agree	Strongly agree	Neither agree nor disagree	Somewhat agree	Neither agree nor disagree	Somewhat agree	Somewhat agree	0	2	0	2	1	0	5
P13	Learn Your Way	00:30:19	Suburban	Increased recklessness, and impulsivity due to the higher levels of dopamine and the slower development of the prefrontal cortex.	Because there are higher levels of dopamine and serotonin, thrill seeking behaviors are more heightened at this age, and these "thrills" can be easily found on social media apps given the wide variety of content that is available there.	The cortex develops additional folds which increase the brainâ€™s complexity.	Melatonin	Dopamine	Serotonin	Adolescent melatonin levels naturally rise later at night and fall later in the morning, which delays the sleep cycle.,The limbic system develops faster than the prefrontal cortex, which prioritizes immediate rewards over long-term planning.	The neural connections in the prefrontal cortex build more capacity to control cognition, leading to better judgment, more self-control, and improved long-term planning.	4	Not at all familiar	Somewhat interesting	Somewhat easy	Very easy	Somewhat useful	Somewhat agree	Somewhat agree	Strongly agree	Strongly agree	Somewhat agree	Somewhat agree	Strongly agree	3	3	1	2	2	1	12
P15	Textbook	00:21:48	Suburban	An example of common teen behavior that might be the result of developmental changes in adolescent brains would be drunk driving. The hypothesized relationship between the developmental changes and the example behavior that I provided is that teen's behaviors are not fully developed until their mid 20's and due to this fact, teen's behaviors may be quite reckless and could endanger others.	Tiktok appeals to teenagers by promoting reckless activites, such as pranks that can harm others (Backup screamer prank for example). Teenagers brains are not fully developed until they are mid 20's. So they would want to see videos of silly pranks.	The cortex develops additional folds which increase the brainâ€™s complexity.	Melatonin	Dopamine	Serotonin	Adolescent melatonin levels naturally rise later at night and fall later in the morning, which delays the sleep cycle.	The neural connections in the prefrontal cortex build more capacity to control cognition, leading to better judgment, more self-control, and improved long-term planning.	4	Somewhat familiar	Very interesting	Neither difficult nor easy	Very easy	Very useful	Somewhat disagree	Strongly agree	Somewhat agree	Somewhat agree	Strongly agree	Strongly agree	Strongly agree	1	1	1	2	1	1	7
P16	Learn Your Way	00:32:53	Suburban	a change that could happen is drowsiness when teens brains go through the adolescent process the melatonin levels lower at night and rise in the morning causing teens to be more tired	brain development is a crazy thing, there are many parts that go into the brain development stage. so if your a teen listen up, do you ever feel really tired in the morning and energetic at night well that's because of the teen development process teens melatonin levels lower at night and that's the reason your so energetic at night and then the melatonin levels rise again in the morning and that…	The cortex develops additional folds which increase the brainâ€™s complexity.	Melatonin	Serotonin	Dopamine	Adolescent melatonin levels naturally rise later at night and fall later in the morning, which delays the sleep cycle.	The neural connections in the prefrontal cortex build more capacity to control cognition, leading to better judgment, more self-control, and improved long-term planning.	3	Not at all familiar	Slightly interesting	Somewhat difficult	Somewhat easy	Very useful	Somewhat agree	Strongly agree	Somewhat agree	Somewhat agree	Somewhat agree	Strongly agree	Neither agree nor disagree	1	0	1	1	1	1	5
P17	Learn Your Way	00:19:37	Suburban	Increased possibility of mental disorders. This is because the brain is maturing and undergoing changes in day to day life.	You can see so many videos in such little times, that teens end up getting a "dopamine hit" with every video that when they aren't mindlessly scrolling they end up getting bored and want to scroll more.	The cortex develops additional folds which increase the brainâ€™s complexity.	Melatonin	Dopamine	Serotonin	Adolescent melatonin levels naturally rise later at night and fall later in the morning, which delays the sleep cycle.,The limbic system develops faster than the prefrontal cortex, which prioritizes immediate rewards over long-term planning.	The neural connections in the prefrontal cortex build more capacity to control cognition, leading to better judgment, more self-control, and improved long-term planning.	3	Slightly familiar	Somewhat interesting	Neither difficult nor easy	Very easy	Very useful	Strongly agree	Somewhat agree	Somewhat agree	Somewhat agree	Strongly agree	Strongly agree	Somewhat agree	1	2	1	2	2	1	9
P18	Textbook	00:19:14	Suburban	An example of a common behavior could be getting diagnosed with anxiety. This can occur because as your brain is developing changes happen and you can begin to interoperate things differently.	The appeal of tiktok in teens could be explained by the lack of control that we have in out prefrontal cortex of dopamine. The lack of control over dopamine can lead to impulse and we like the feeling of scrolling over and over and cannot stop.	The cortex develops additional folds which increase the brainâ€™s complexity.	Melatonin	Dopamine	Serotonin	Adolescent melatonin levels naturally rise later at night and fall later in the morning, which delays the sleep cycle.,The limbic system develops faster than the prefrontal cortex, which prioritizes immediate rewards over long-term planning.	The neural connections in the prefrontal cortex build more capacity to control cognition, leading to better judgment, more self-control, and improved long-term planning.	4	Somewhat familiar	Very interesting	Somewhat easy	Very easy	Very useful	Somewhat agree	Strongly agree	Somewhat agree	Somewhat agree	Strongly agree	Strongly agree	Strongly agree	1	3	1	2	2	1	10
P19	Textbook	00:20:13	Suburban	staying up late because teens have increased melatonin during the day but less during the night, making them more active at night.	teen brains get bored easily and constant stimulation from apps like tiktok satisfy that boredom and impulsiveness.	The cortex develops additional folds which increase the brainâ€™s complexity.	Melatonin	Dopamine	Serotonin	Adolescent melatonin levels naturally rise later at night and fall later in the morning, which delays the sleep cycle.,Increased activity in the amygdala results in a tendency to circumvent rules and dismiss authority figures. ,The limbic system develops faster than the prefrontal cortex, which prioritizes immediate rewards over long-term planning.	Puberty hormones cease production, which calms the amygdala and reduces the perceived intensity of emotion and sensations.	4	Slightly familiar	Not at all interesting	Somewhat easy	Neither difficult nor easy	Somewhat useful	Somewhat disagree	Somewhat disagree	Somewhat agree	Neither agree nor disagree	Somewhat disagree	Neither agree nor disagree	Somewhat agree	2	1	1	2	1	0	7
P20	Learn Your Way	00:37:39	Suburban	As the teen brain continues to grow and mature through adolescence, the chemical and physical changes that teens experience in their brains can have an impact on many factors such as decision making, judgement, and emotional regulation. Due to the limbic system that is developing as a seen gets older, it can result in more wild actions or a desire to do fun things due to dopamine changes in the b…	The limbic system is described to develop social interactions and other factors within teens. Not only this, but teenage brains are also more adaptive to being able to learn more and get to know technology better overall. Because of this, it makes apps like Tiktok, Instagram, and other social media apps more appealing. With this in itself, the desire for teens to do other things such as participa…	The cortex develops additional folds which increase the brainâ€™s complexity.	Melatonin	Dopamine	Serotonin	Adolescent melatonin levels naturally rise later at night and fall later in the morning, which delays the sleep cycle.,The limbic system develops faster than the prefrontal cortex, which prioritizes immediate rewards over long-term planning.	The neural connections in the prefrontal cortex build more capacity to control cognition, leading to better judgment, more self-control, and improved long-term planning.	4	Very familiar	Very interesting	Somewhat easy	Somewhat easy	Very useful	Somewhat agree	Strongly agree	Strongly agree	Strongly agree	Strongly agree	Strongly agree	Strongly agree	2	2	1	2	2	1	10
P24	Textbook	00:20:38	Rural	A lot of teens are not getting the recommended amount of sleep, which is 9-10 hours per night, because of this many teens may be tired and lash out, or be more likely to be depressed.	Teens may gravitate to places like TikTok, Twitter(X), or SnapChat due to their inclusive nature(?) so they can go on these social media apps to post about how they feel on a topic and feel heard.	The cortex develops additional folds which increase the brainâ€™s complexity.	Melatonin	Dopamine	Serotonin	Adolescent melatonin levels naturally rise later at night and fall later in the morning, which delays the sleep cycle.	The neural connections in the prefrontal cortex build more capacity to control cognition, leading to better judgment, more self-control, and improved long-term planning.	4	Somewhat familiar	Somewhat interesting	Neither difficult nor easy	Neither difficult nor easy	Somewhat useful	Somewhat disagree	Somewhat agree	Somewhat agree	Neither agree nor disagree	Strongly agree	Somewhat agree	Strongly agree	0	0	1	2	1	1	5
P25	Learn Your Way	00:32:22	Rural	An example of a common behavior is risk taking in teens as their prefrontal cortex which is responsible for decision making is not fully developed enough to weigh the costs.	An appeal of an app like TikTok is largely due to dopamine being a very strong hormone in teens as they are still developing and the brain struggles to process and balance it.	The cortex develops additional folds which increase the brainâ€™s complexity.	Melatonin	Dopamine	Serotonin	Adolescent melatonin levels naturally rise later at night and fall later in the morning, which delays the sleep cycle.,The limbic system develops faster than the prefrontal cortex, which prioritizes immediate rewards over long-term planning.	The neural connections in the prefrontal cortex build more capacity to control cognition, leading to better judgment, more self-control, and improved long-term planning.	5 - Extremely confident	Slightly familiar	Somewhat interesting	Somewhat easy	Very easy	Somewhat useful	Somewhat agree	Somewhat agree	Strongly agree	Strongly agree	Somewhat agree	Somewhat agree	Somewhat agree	3	2	1	2	2	1	11
P27	Textbook	00:20:21	Rural	Teens often engage in dopamine seeking behavior with things like drugs or alcohol because the increase in hormones during puberty causes them to have a stronger desire for the good feelings associated with dopamine, but the prefrontal cortex and serotonin production are not as strong so they have worse impulse control than adults.	Short form content like what is found on TikTok is a quick and easy way to get more serotonin or dopamine. The scrolling and constant stimulation helps with the teenagers higher susceptibility to boredom. Teens also have fully developed abilities to socialize and interact with others so seeing content from other people could help fill the need for interaction.	The cortex develops additional folds which increase the brainâ€™s complexity.	Melatonin	Dopamine	Serotonin	Adolescent melatonin levels naturally rise later at night and fall later in the morning, which delays the sleep cycle.,Increased activity in the amygdala results in a tendency to circumvent rules and dismiss authority figures. ,The limbic system develops faster than the prefrontal cortex, which prioritizes immediate rewards over long-term planning.	The neural connections in the prefrontal cortex build more capacity to control cognition, leading to better judgment, more self-control, and improved long-term planning.	4	Somewhat familiar	Very interesting	Somewhat easy	Very easy	Slightly useful	Neither agree nor disagree	Somewhat agree	Strongly agree	Neither agree nor disagree	Neither agree nor disagree	Somewhat agree	Somewhat agree	2	3	1	2	1	1	10
P28	Learn Your Way	00:40:13	Rural	An example of a common teen behavior that might be the result of developmental changes in adolescent brains is social media. The hypothesized relationship between these is how social media like TikTok or Instagram can help shape a person's mind into thinking they need to be something they or not or something they don't need to be.	TIkTok can appeal to people about teen brain development because it can give you facts on the matter and it can also flash bright colors which can help keep kids and teens interested in the matter or issue.	The cortex develops additional folds which increase the brainâ€™s complexity.	Melatonin	Dopamine	Serotonin	Adolescent melatonin levels naturally rise later at night and fall later in the morning, which delays the sleep cycle.,The limbic system develops faster than the prefrontal cortex, which prioritizes immediate rewards over long-term planning.	The neural connections in the prefrontal cortex build more capacity to control cognition, leading to better judgment, more self-control, and improved long-term planning.	4	Very familiar	Somewhat interesting	Neither difficult nor easy	Very easy	Very useful	Neither agree nor disagree	Somewhat agree	Somewhat agree	Somewhat agree	Strongly agree	Strongly agree	Somewhat agree	0	0	1	2	2	1	6
P30	Textbook	00:20:28	Rural	An example of common teen behavior that is a result of developmental changes would be thrill seeking and risk taking activities. The part of teens brains that factors in the risks of things isn't fully developed so teens will do things like drink, smoke, or other things without thinking of the consequences that would follow.	Teens need 9-10 hours of sleep a night, however teens usually stay up late and then have trouble waking up in the morning. Due to the melatonin levels in teens shifting throughout the day. Because of this teens don't get those 9-10 hours which leads to teens having a hard time paying attention. With TikTok. there are short entertaining videos on there for people. For teens Tiktok is appealing bec…	The cortex produces new hormones which strengthen neural connections.	Melatonin	Dopamine	Serotonin	Melatonin levels remain constant throughout the day and night during adolescence, which causes unpredictable sleep cycles.	Neural pathways between the frontal lobe and other parts of the brain become bidirectional, increasing the brain's capacity to process social information.	3	Not at all familiar	Slightly interesting	Neither difficult nor easy	Somewhat easy	Somewhat useful	Neither agree nor disagree	Somewhat agree	Somewhat agree	Somewhat agree	Neither agree nor disagree	Somewhat agree	Somewhat agree	2	3	0	2	0	0	7
P31	Learn Your Way	00:29:56	Suburban	One common teen behavior due to changing melatonin levels is increased irritability. Since teenagers find it harder to go to sleep early and to wake up early even though their school schedule requires them too, the lack of sleep they get causes them to be more irritable throughout the day.	TikTok could be a way for psychologists or other people who want to teach teenagers about their brain to give short summaries with information that is understandable and interesting. Since TikTok videos are usually a minute or less, creators can easily capture teenagers' attention with interesting yet still useful information.	The cortex develops additional folds which increase the brainâ€™s complexity.	Melatonin	Dopamine	Serotonin	Adolescent melatonin levels naturally rise later at night and fall later in the morning, which delays the sleep cycle.,The limbic system develops faster than the prefrontal cortex, which prioritizes immediate rewards over long-term planning.	The production of neurotransmitters by the limbic system stabilizes, leading to a reduction in irritability and risk-taking behaviors.	4	Very familiar	Very interesting	Somewhat easy	Somewhat easy	Somewhat useful	Strongly agree	Strongly agree	Somewhat agree	Strongly agree	Somewhat agree	Strongly agree	Strongly agree	3	0	1	2	2	0	8
P33	Learn Your Way	00:26:24	Suburban	Teens may express more impulsive behavior than a fully developed adult. This is because their prefrontal cortex (responsible for decision making and impulse control) is not fully developed until their mid to late twenties.	Apps like tik tok are very engaging for a young audience. They are given short bursts of entertainment which is pleasing to the brain as well as presented with trends and challenges that may not be the most responsible in the long run. Posting yourself on the internet may also pose threats that teens do not fully comprehend or care about because of the short term benifits.	The cortex develops additional folds which increase the brainâ€™s complexity.	Melatonin	Dopamine	Serotonin	Adolescent melatonin levels naturally rise later at night and fall later in the morning, which delays the sleep cycle.,The limbic system develops faster than the prefrontal cortex, which prioritizes immediate rewards over long-term planning.	The neural connections in the prefrontal cortex build more capacity to control cognition, leading to better judgment, more self-control, and improved long-term planning.	4	Slightly familiar	Somewhat interesting	Somewhat easy	Neither difficult nor easy	Somewhat useful	Strongly agree	Somewhat agree	Somewhat agree	Strongly agree	Somewhat agree	Somewhat agree	Somewhat agree	3	1	1	2	2	1	10
P35	Textbook	00:20:03	Suburban	making bad decisions such as drinking stem from changes happening in the adolescent brain. since the pre frontal cortex is underdeveloped when you are a adolescent you tend to make poor decisions like drinking without really thinking about the consequences that come with these decisions. pre frontal cortex is responsible for your decision making and with it underdeveloped you feel the need to mak…	The reason TikTok is so appealing to the teenage audience is because of the amount of dopamine the brain creates while watching it. Seeing funny and relatable TikToks make the brain happy creating a large amount of dopamine inside the brain while also making us addicted to the app.	The cortex produces a new type of neural transmitter which improves processing.	Melatonin	Dopamine	Serotonin	Adolescent melatonin levels naturally rise later at night and fall later in the morning, which delays the sleep cycle.,Increased activity in the amygdala results in a tendency to circumvent rules and dismiss authority figures.,The limbic system develops faster than the prefrontal cortex, which prioritizes immediate rewards over long-term planning.	The neural connections in the prefrontal cortex build more capacity to control cognition, leading to better judgment, more self-control, and improved long-term planning.	4	Somewhat familiar	Somewhat interesting	Neither difficult nor easy	Very easy	Slightly useful	Somewhat disagree	Neither agree nor disagree	Strongly agree	Somewhat agree	Neither agree nor disagree	Somewhat agree	Somewhat agree	3	2	0	2	1	1	9
P37	Textbook	00:21:23	Suburban	Due to the brain chemicals such as dopamine and serotonin being released into the brain, adolescents develop a sense of reward with dopamine and a sense a calmness when serotonin is released. But is an adolescent is under a lot of pressure or stress, the releases of these chemicals can become unbalanced and mess with the emotions and actions of the adolescent. This can lead to erratic and dangero…	Many teens may say that they are reliant on their phone, and that not exactly wrong. With apps like Tiktok and Instagram, it not only gives teens a chance to communicate with their friends, but also gives them a chance to express themselves as who they are as a person. It gives them an opportunity to glance into others peoples lives as well to possible inspire them. However, like as was stated ab…	The cortex produces a new type of neural transmitter which improves processing.	Melatonin	Dopamine	Serotonin	Adolescent melatonin levels naturally rise later at night and fall later in the morning, which delays the sleep cycle.	The neural connections in the prefrontal cortex build more capacity to control cognition, leading to better judgment, more self-control, and improved long-term planning.	4	Very familiar	Somewhat interesting	Neither difficult nor easy	Very easy	Very useful	Somewhat agree	Strongly agree	Strongly agree	Strongly agree	Strongly agree	Strongly agree	Somewhat agree	3	2	0	2	1	1	9
P38	Learn Your Way	00:22:17	Suburban	An example of a common teen behavior would be risk taking such as risky driving, drinking, or smoking. This is due to to the fact the the lymbic system develops before the prefrontal lobe. The prefrontal lobe is the part of your brain responsible for congnitive thinking, while the lymbic system caters to rewards/punishments.	Brain development doesn't fully finish till your mid 20's. Along with what I said above, the two parts of the brain that are responsible for risky behavior are targeted towards teens, because the prefrontal lobe isn't done developing. Teens see different trends that they want to try and don't put much thought into it, because the part of the brain that is responsible for decision making and cogni…	The cortex develops additional folds which increase the brainâ€™s complexity.	Melatonin	Dopamine	Serotonin	Adolescent melatonin levels naturally rise later at night and fall later in the morning, which delays the sleep cycle.,The limbic system develops faster than the prefrontal cortex, which prioritizes immediate rewards over long-term planning.	The neural connections in the prefrontal cortex build more capacity to control cognition, leading to better judgment, more self-control, and improved long-term planning.	5 - Extremely confident	Somewhat familiar	Somewhat interesting	Somewhat easy	Somewhat easy	Very useful	Strongly agree	Strongly agree	Strongly agree	Strongly agree	Strongly agree	Strongly agree	Strongly agree	3	3	1	2	2	1	12
P39	Textbook	00:20:39	Suburban	A behavior that is a result of developmental changes in the brain is risky behaviors such as drinking and smoking. Because the cortex of the brain isn't developed, which handles decision making, teens don't fully think about the consequences of their actions.	Teens use these apps as a way to engage with others and it could be used out of impulse. Based on the article, teens do activities out of boredom or for the thrill so Tiktok can be used as a form of excitement.	The cortex develops additional folds which increase the brainâ€™s complexity.	Melatonin	Dopamine	Serotonin	Adolescent melatonin levels naturally rise later at night and fall later in the morning, which delays the sleep cycle.,The limbic system develops faster than the prefrontal cortex, which prioritizes immediate rewards over long-term planning.	The neural connections in the prefrontal cortex build more capacity to control cognition, leading to better judgment, more self-control, and improved long-term planning.	4	Somewhat familiar	Very interesting	Somewhat easy	Very easy	Very useful	Somewhat agree	Somewhat agree	Somewhat agree	Strongly agree	Somewhat agree	Strongly agree	Strongly agree	2	2	1	2	2	1	10
P40	Learn Your Way	00:25:24	Suburban	During adolescence, a pattern of behavior that becomes apparent is teens being groggy when waking up in the morning, but alert during the night when they are supposed to be sleeping. Many contribute this to laziness on the fault of the teen, but it may have to do with changing hormone levels during this period of growth. Melatonin, a key hormone that plays a part in sleep, has been recorded in te…	In the material given, it's stated that although the limbic system develops early into adolescence, which controls emotions, the frontal lobe isn't as developed. The frontal lobe is the part of the brain that deals with decision-making and more importantly, impulsivity. With TikTok's short duration videos that give short term satisfaction to the brain at a moment's notice, the brain becomes relia…	The cortex develops additional folds which increase the brainâ€™s complexity.	Melatonin	Dopamine	Serotonin	Adolescent melatonin levels naturally rise later at night and fall later in the morning, which delays the sleep cycle.,The limbic system develops faster than the prefrontal cortex, which prioritizes immediate rewards over long-term planning.	The neural connections in the prefrontal cortex build more capacity to control cognition, leading to better judgment, more self-control, and improved long-term planning.	4	Somewhat familiar	Very interesting	Somewhat easy	Very easy	Very useful	Somewhat agree	Somewhat agree	Strongly agree	Strongly agree	Somewhat agree	Strongly agree	Somewhat agree	3	3	1	2	2	1	12
P42	Textbook	00:22:50	Suburban	One common teen behavior that could hurt the development of a teenager is drinking, because it sort of temporarily turns off a couple of your brain functions, and with drinking often, that could set back your brain development for your whole life.	One thing the passage said is that teens are basically have no energy all day, then at night they have a lot of energy, and then most teens at night tend to just lay in bed on tictok instead of using the energy burst to be productive, and this causes teens to not sleep enough and hurt their brain development. One thing about your brain is it goes through changes at night and that's why getting th…	The cortex develops additional folds which increase the brainâ€™s complexity.	Melatonin	Serotonin	Dopamine	Adolescent melatonin levels naturally rise later at night and fall later in the morning, which delays the sleep cycle.,Increased activity in the amygdala results in a tendency to circumvent rules and dismiss authority figures.	The production of neurotransmitters by the limbic system stabilizes, leading to a reduction in irritability and risk-taking behaviors.	4	Very familiar	Somewhat interesting	Neither difficult nor easy	Very easy	Somewhat useful	Neither agree nor disagree	Strongly agree	Somewhat agree	Somewhat agree	Strongly agree	Somewhat agree	Somewhat disagree	0	1	1	1	1	0	4
P44	Learn Your Way	00:24:20	Suburban	An example of a common teen behavior that might be the result of developmental changes in adolescent brains is increased risk taking and susceptibility to boredom. Since the prefrontal cortex is not fully developed in adolescent brains, but the limbic system is, teenagers often take larger risks in because of the increased dopamine they receive when they do as a result of the "reward system" crea…	TikTok (along with other platforms that use reel-style videos) is made up of mostly short videos, usually less than a minute. These shorter videos appeal more to teenagers as they are more susceptible to boredom because of increased dopamine levels. Since they get bored more easily, they often have shorter attention spans and therefore shorter styles of entertainment, like TikToks, are appealing …	The cortex develops additional folds which increase the brainâ€™s complexity.	Melatonin	Dopamine	Serotonin	Adolescent melatonin levels naturally rise later at night and fall later in the morning, which delays the sleep cycle.,The limbic system develops faster than the prefrontal cortex, which prioritizes immediate rewards over long-term planning.	The neural connections in the prefrontal cortex build more capacity to control cognition, leading to better judgment, more self-control, and improved long-term planning.	4	Somewhat familiar	Very interesting	Somewhat easy	Very easy	Very useful	Somewhat agree	Somewhat agree	Strongly agree	Strongly agree	Somewhat agree	Strongly agree	Strongly agree	3	3	1	2	2	1	12
P46	Textbook	00:20:00	Suburban	Teen behavior that is common could be different outbursts and things like anxiety, adhd, depression, etc.. This is a result of the changes and growth of different parts of the brain. For example, when the brain is trying to express emotional responses, if there is an imbalance of the levels of serotonin or dopamine in the brain it can lead to extreme behaviors like outbursts, persistent anger, or…	Tiktok and other social media apps can lead to imbalances in the amount of dopamine that a teen brain releases. The appeal of these apps is that when uses them it causes the brain to release little bursts of dopamine which may cause other things that teens may enjoy to be less enjoyful. With the dopamine that the brain releases when using apps like Tiktok can cause extreme excitement and outburst…	The cortex produces new hormones which strengthen neural connections.	Melatonin	Dopamine	Serotonin	Adolescent melatonin levels naturally rise later at night and fall later in the morning, which delays the sleep cycle.	The production of neurotransmitters by the limbic system stabilizes, leading to a reduction in irritability and risk-taking behaviors.	4	Slightly familiar	Somewhat interesting	Neither difficult nor easy	Very easy	Somewhat useful	Somewhat agree	Somewhat agree	Neither agree nor disagree	Somewhat agree	Somewhat agree	Somewhat agree	Neither agree nor disagree	3	3	0	2	1	0	9
P47	Learn Your Way	00:40:03	Suburban	Laziness due to melatonin levels being higher late at night and lower later in the morning.	Teen brains are easily adaptable so new technology is easily used by teens	The cortex develops additional folds which increase the brainâ€™s complexity.	Melatonin	Dopamine	Serotonin	The limbic system develops faster than the prefrontal cortex, which prioritizes immediate rewards over long-term planning.	The neural connections in the prefrontal cortex build more capacity to control cognition, leading to better judgment, more self-control, and improved long-term planning.	4	Slightly familiar	Somewhat interesting	Neither difficult nor easy	Somewhat easy	Very useful	Strongly agree	Strongly agree	Somewhat agree	Strongly agree	Somewhat agree	Strongly agree	Somewhat agree	2	2	1	2	1	1	9
P48	Textbook	00:21:13	Suburban	One example of common teen behavior that might come from the result of your brain during developmental changes from adolescent could be teens staying up late at night and having trouble getting up in the morning. The relationship between the common teen behavior I gave and the developmental changes going in the brain come from when the front cortex is flooded with a ton of emotions causing the br…	I think social medias apps like TikTok appeal to teenagers because the teenager brain is different from others. With a teens brain during adolescence there are a lot of things going on. From what I learned in the brain there are different parts that can help balance the teen mind from being bored and not be as risk taking, but sometimes it can be to much and you can start to see behaviors such as…	The cortex develops additional folds which increase the brainâ€™s complexity.	Melatonin	Dopamine	Serotonin	Adolescent melatonin levels naturally rise later at night and fall later in the morning, which delays the sleep cycle.,Increased activity in the amygdala results in a tendency to circumvent rules and dismiss authority figures.	The production of neurotransmitters by the limbic system stabilizes, leading to a reduction in irritability and risk-taking behaviors.	3	Not at all familiar	Slightly interesting	Somewhat difficult	Very easy	Somewhat useful	Neither agree nor disagree	Neither agree nor disagree	Somewhat disagree	Somewhat agree	Somewhat disagree	Somewhat agree	Somewhat agree	1	2	1	2	1	0	7
P49	Textbook	00:23:56	Suburban	The idea of more conative thinking changes more in adolescents. As you brain develops during adolescents and into your 20's, cognitive thinking takes more control over impulse.	TikTok is very appealing to teens because the short videos and insane diversity in videos means that you are constantly getting very short bursts of dopamine that many teens crave. The short burst of dopamine means that teens are constantly trying to get more of it.	The cortex develops additional folds which increase the brainâ€™s complexity.	Melatonin	Dopamine	Serotonin	Adolescent melatonin levels naturally rise later at night and fall later in the morning, which delays the sleep cycle.,The limbic system develops faster than the prefrontal cortex, which prioritizes immediate rewards over long-term planning.	The neural connections in the prefrontal cortex build more capacity to control cognition, leading to better judgment, more self-control, and improved long-term planning.	3	Somewhat familiar	Slightly interesting	Somewhat difficult	Very easy	Somewhat useful	Neither agree nor disagree	Neither agree nor disagree	Neither agree nor disagree	Somewhat agree	Somewhat disagree	Somewhat agree	Somewhat agree	1	2	1	2	2	1	9
P53	Textbook	00:20:36	Suburban	An example of a common teen behavior would be impulsive actions throughout this time in their lives. The tend to do "fun" things that can be reckless without thinking through the consequences that it might bring. The stage that the brain is in caused by a released chemical called dopamine causes the behavior because it is where feeling of pleasure would come from.	Since most teen do not get enough sleep causing struggle to focus, Tik Tok is a place with short videos providing entertainment compensating the lack of attention span rather than something like reading that requires attention span longer than 5 mins.	The cortex produces a new type of neural transmitter which improves processing.	Melatonin	Dopamine	Serotonin	Adolescent melatonin levels naturally rise later at night and fall later in the morning, which delays the sleep cycle.,Increased activity in the amygdala results in a tendency to circumvent rules and dismiss authority figures.	The production of neurotransmitters by the limbic system stabilizes, leading to a reduction in irritability and risk-taking behaviors.	3	Slightly familiar	Somewhat interesting	Neither difficult nor easy	Very easy	Slightly useful	Neither agree nor disagree	Neither agree nor disagree	Neither agree nor disagree	Neither agree nor disagree	Somewhat agree	Somewhat agree	Somewhat agree	3	1	0	2	1	0	7
P54	Textbook	00:24:49	Rural	Acting more impulsive and seeking thrills such as drinking, smoking and driving reckless. During the development of the teen brain it isn't able to differ between good and bad decision making more so based on your dopamine levels.	Our dopamine levels are risen due to us seeking gratification on social media apps whether its likes, comments messages etc.	The cortex develops additional folds which increase the brainâ€™s complexity.	Melatonin	Dopamine	Serotonin	Adolescent melatonin levels naturally rise later at night and fall later in the morning, which delays the sleep cycle.	The neural connections in the prefrontal cortex build more capacity to control cognition, leading to better judgment, more self-control, and improved long-term planning.	5 - Extremely confident	Slightly familiar	Very interesting	Very easy	Very easy	Very useful	Somewhat agree	Strongly agree	Strongly agree	Somewhat agree	Somewhat agree	Strongly agree	Strongly agree	2	2	1	2	1	1	9
P56	Textbook	00:27:05	Rural	One example of common teen behavior that may be caused by developmental changes in adolescent brains is the increase of addiction to dopamine, this can often be shown through addiction to phones or computers/laptops(The laptop part I especially struggle with).	The reduction of dopamine and melatonin development has lead to short term video users to often use it as a way to increase artificial dopamine growth in a short amount of time. Due to melatonin development also lowering, Tiktok may also be used as a way to try to waste time before enough melatonin has finished developing to make teens feel tired enough to fall asleep.	The cortex develops additional folds which increase the brainâ€™s complexity.	Melatonin	Dopamine	Serotonin	Adolescent melatonin levels naturally rise later at night and fall later in the morning, which delays the sleep cycle.,Increased activity in the amygdala results in a tendency to circumvent rules and dismiss authority figures.,The limbic system develops faster than the prefrontal cortex, which prioritizes immediate rewards over long-term planning.	The production of neurotransmitters by the limbic system stabilizes, leading to a reduction in irritability and risk-taking behaviors.	3	Not at all familiar	Somewhat interesting	Somewhat easy	Somewhat easy	Very useful	Somewhat agree	Strongly agree	Somewhat disagree	Strongly agree	Somewhat agree	Strongly agree	Somewhat agree	2	2	1	2	1	0	8
P57	Learn Your Way	00:29:38	Rural	Getting into a fight. Because the Limbic System isn't fully developed yet, many teens don't consider the consequences of those negative actions, and simply react without thinking about the decision.	Teens typically have a short attention span and a lack of focus. This is often due to the lack of sleep they are getting. Teens are recommended to get 9-10 hours of sleep, which many teens don't get. This results in having a hard time focusing, which causes a shorter attention span.	The cortex develops additional folds which increase the brainâ€™s complexity.	Melatonin	Dopamine	Serotonin	Adolescent melatonin levels naturally rise later at night and fall later in the morning, which delays the sleep cycle.,The limbic system develops faster than the prefrontal cortex, which prioritizes immediate rewards over long-term planning.	The neural connections in the prefrontal cortex build more capacity to control cognition, leading to better judgment, more self-control, and improved long-term planning.	3	Slightly familiar	Somewhat interesting	Neither difficult nor easy	Very easy	Very useful	Somewhat agree	Somewhat agree	Neither agree nor disagree	Strongly agree	Neither agree nor disagree	Somewhat agree	Strongly agree	1	1	1	2	2	1	8
P58	Textbook	00:21:25	Rural	Teens may commit risky acts with the dopamine in their brain, as it is at the largest size, it isn't fully matured yet. The relationship between developmental changes and the example behavior is the teens might really want to do something bad such as get drunk, smoke, etc. when the example is to not commit any of those acts.	TikTok may appeal to the audience of teens by the videos that seem interesting or the trends that they may want to follow. It can also influence teens to do bad or good stuff just because they feel like it.	The cortex produces a new type of neural transmitter which improves processing.	Melatonin	Dopamine	Serotonin	Adolescent melatonin levels naturally rise later at night and fall later in the morning, which delays the sleep cycle.,Increased activity in the amygdala results in a tendency to circumvent rules and dismiss authority figures.,The limbic system develops faster than the prefrontal cortex, which prioritizes immediate rewards over long-term planning.	The neural connections in the prefrontal cortex build more capacity to control cognition, leading to better judgment, more self-control, and improved long-term planning.	3	Somewhat familiar	Somewhat interesting	Somewhat easy	Very easy	Slightly useful	Somewhat disagree	Somewhat agree	Neither agree nor disagree	Somewhat disagree	Somewhat agree	Somewhat agree	Somewhat agree	3	1	0	2	1	1	8
P62	Textbook	00:24:54	Rural	Teens might act quicker on actions before thinking them through, They could act fast on something that could effect them like spending cash on food knowing they need to save for a car.	Teens are more targeted to social media because they are more pulled toward dopomine and using social media gives them the dopomine they are looking for because teens make inpulsive choices.	The cortex produces new hormones which strengthen neural connections.	Melatonin	Dopamine	Serotonin	Melatonin levels remain constant throughout the day and night during adolescence, which causes unpredictable sleep cycles.,Adolescent melatonin levels naturally rise later at night and fall later in the morning, which delays the sleep cycle.	The neural connections in the prefrontal cortex build more capacity to control cognition, leading to better judgment, more self-control, and improved long-term planning.	3	Somewhat familiar	Very interesting	Neither difficult nor easy	Very easy	Somewhat useful	Neither agree nor disagree	Somewhat agree	Somewhat agree	Somewhat agree	Somewhat agree	Neither agree nor disagree	Strongly agree	1	2	0	2	1	1	7
P64	Learn Your Way	00:25:55	Rural	A common teem behavior which might be a result of changes in the adolescent brain could be not getting enough sleep. Teens not getting enough sleep could result in mental health disorders like eating disorders or depression.	From what I learned, a teen brain seek different thrills so the use of social media can give them different ideas, leading them to make bad choices.	The cortex produces a new type of neural transmitter which improves processing.	Melatonin	Dopamine	Serotonin	Adolescent melatonin levels naturally rise later at night and fall later in the morning, which delays the sleep cycle.	The neural connections in the prefrontal cortex build more capacity to control cognition, leading to better judgment, more self-control, and improved long-term planning.	3	Slightly familiar	Somewhat interesting	Neither difficult nor easy	Very easy	Very useful	Strongly agree	Strongly agree	Somewhat agree	Strongly agree	Strongly agree	Strongly agree	Somewhat agree	1	1	0	2	1	1	6
P65	Textbook	00:19:54	Rural	As you get older your maturity obviously grows so when you are younger you might be more emotional about certain situations that happen in your life compared to something when you are older.	TikToks algorthim is what can keep you hooked for hours because as a teen you watch one video and then you start getting fed similar videos exactly like the one you just liked and you get more invested and it just is a never ending cycle. Also when you are bored you just go onto tiktok and your brain defenitley releases dopamine because it's seen as a pleasure.	The cortex produces new hormones which strengthen neural connections.	Melatonin	Dopamine	Serotonin	Adolescent melatonin levels naturally rise later at night and fall later in the morning, which delays the sleep cycle.,Increased activity in the amygdala results in a tendency to circumvent rules and dismiss authority figures.,The limbic system develops faster than the prefrontal cortex, which prioritizes immediate rewards over long-term planning.	The neural connections in the prefrontal cortex build more capacity to control cognition, leading to better judgment, more self-control, and improved long-term planning.	4	Very familiar	Very interesting	Somewhat easy	Somewhat easy	Very useful	Somewhat agree	Strongly agree	Strongly agree	Somewhat agree	Somewhat agree	Strongly agree	Strongly agree	0	2	0	2	1	1	6
P66	Learn Your Way	00:37:08	Rural	Teen's behavior is heavily affected by developmental changes in the brain, as their brains aren't fully mature at that age. The prefrontal cortex, which controls decision making, planning, and judgement, is one of the last to mature in the frontal lobe of the brain. For example, a teen may stay up too late at night without realizing that pushes them back in the morning. The prefrontal cortex woul…	As teen's still go through puberty, they deal with developmental changes with dopamine and serotonin. During puberty dopamine can cause the feeling of boredom, which is a common among teens. TikTok uses this to engage teens into an infinite reward system, as teens can scroll and find more videos.	The cortex develops additional folds which increase the brainâ€™s complexity.	Melatonin	Dopamine	Serotonin	Adolescent melatonin levels naturally rise later at night and fall later in the morning, which delays the sleep cycle.,The limbic system develops faster than the prefrontal cortex, which prioritizes immediate rewards over long-term planning.	The neural connections in the prefrontal cortex build more capacity to control cognition, leading to better judgment, more self-control, and improved long-term planning.	4	Slightly familiar	Somewhat interesting	Neither difficult nor easy	Somewhat easy	Somewhat useful	Somewhat disagree	Somewhat disagree	Somewhat agree	Somewhat agree	Neither agree nor disagree	Somewhat disagree	Somewhat agree	3	3	1	2	2	1	12
P67	Learn Your Way	00:28:46	Rural	teens acting out toward parents. teens wouldnt normally have done this when they were kids.	tiktok stimulates the teens brain so they dont get bored like if they didnt like a video they can just skip it.	The cortex develops additional folds which increase the brainâ€™s complexity.	Melatonin	Dopamine	Serotonin	Adolescent melatonin levels naturally rise later at night and fall later in the morning, which delays the sleep cycle.,Increased activity in the amygdala results in a tendency to circumvent rules and dismiss authority figures.,The limbic system develops faster than the prefrontal cortex, which prioritizes immediate rewards over long-term planning.	Neural pathways between the frontal lobe and other parts of the brain become bidirectional, increasing the brain's capacity to process social information.	3	Somewhat familiar	Slightly interesting	Somewhat easy	Somewhat easy	Somewhat useful	Neither agree nor disagree	Neither agree nor disagree	Somewhat agree	Somewhat agree	Somewhat agree	Neither agree nor disagree	Somewhat agree	0	1	1	2	1	0	5
P69	Learn Your Way	00:26:52	Rural	Teenagers do not receive melatonin in their blood untill a later time at night and it does not leave the bloodstream until a later time in the morning leading to teens staying up later and sleeping in.	Teenagers have a shorter attention span due to the lack of hormones which makes TikTok very appealing to them to the short, quick videos.	The cortex develops additional folds which increase the brainâ€™s complexity.	Melatonin	Serotonin	Dopamine	Adolescent melatonin levels naturally rise later at night and fall later in the morning, which delays the sleep cycle.,Increased activity in the amygdala results in a tendency to circumvent rules and dismiss authority figures.	The neural connections in the prefrontal cortex build more capacity to control cognition, leading to better judgment, more self-control, and improved long-term planning.	4	Somewhat familiar	Somewhat interesting	Somewhat easy	Somewhat easy	Slightly useful	Neither agree nor disagree	Strongly agree	Somewhat agree	Somewhat agree	Neither agree nor disagree	Somewhat agree	Somewhat agree	3	1	1	1	1	1	8
P71	Learn Your Way	00:39:41	Rural	Due to imbalanced dopamine and serotonin levels in the developing adolescent brain, teens are more likely to take bigger risks that can have dangerous consequences. The risks taken are likely because of the not yet mature prefrontal cortex which controls decisions, and the already developed limbic system that regulates emotions.	TikTok presents dopamine to the developing brains of teens through a prize involving the limbic system. As teens want to experience fun activities for their brain, they watch TikTok as an alternative to experiencing the activities themselves. Paired with an undeveloped prefrontal cortex, teens don't understand the dangers social media can have on their minds.	The cortex develops additional folds which increase the brainâ€™s complexity.	Melatonin	Dopamine	Serotonin	Adolescent melatonin levels naturally rise later at night and fall later in the morning, which delays the sleep cycle.,Increased activity in the amygdala results in a tendency to circumvent rules and dismiss authority figures.,The limbic system develops faster than the prefrontal cortex, which prioritizes immediate rewards over long-term planning.	The neural connections in the prefrontal cortex build more capacity to control cognition, leading to better judgment, more self-control, and improved long-term planning.	4	Slightly familiar	Somewhat interesting	Neither difficult nor easy	Very easy	Very useful	Somewhat agree	Strongly agree	Neither agree nor disagree	Strongly agree	Somewhat agree	Strongly agree	Strongly agree	3	3	1	2	1	1	11
P72	Learn Your Way	00:28:33	Rural	Teens can tend to be risk-takers because of an imbalance in dopamine and serotonin. Dopamine encourages pleasure through taking risk, while serotonin regulates emotions. When there is more dopamine than serotonin, the chemical can override the effects serotonin would have on decision making.	TikTok supplies dopamine through constant scrolling of more and more videos. Teens are more susceptible to this because their prefrontal cortex had not been fully developed.	The cortex develops additional folds which increase the brainâ€™s complexity.	Melatonin	Dopamine	Serotonin	Adolescent melatonin levels naturally rise later at night and fall later in the morning, which delays the sleep cycle.,The limbic system develops faster than the prefrontal cortex, which prioritizes immediate rewards over long-term planning.	The neural connections in the prefrontal cortex build more capacity to control cognition, leading to better judgment, more self-control, and improved long-term planning.	5 - Extremely confident	Somewhat familiar	Somewhat interesting	Very easy	Very easy	Very useful	Strongly agree	Strongly agree	Strongly agree	Strongly agree	Somewhat agree	Strongly agree	Strongly agree	2	3	1	2	2	1	11
P73	Textbook	00:24:14	Urban	An example of a common teen behavior that might be the result of developmental changes in adolescent brain is being aggressive. The relationship between developmental changes and being aggressive is that it can cause you to become aggressive all the time which can cause you to make impulsive decisions and not act accordingly in some situations.	Teens affect on dopamine is why they are the largest audience for apps like TikTok because they receive so much dopamine or pleasure from those types of apps which is why they are the largest audience.	The cortex develops additional folds which increase the brainâ€™s complexity.	Melatonin	Dopamine	Serotonin	Adolescent melatonin levels naturally rise later at night and fall later in the morning, which delays the sleep cycle.	The neural connections in the prefrontal cortex build more capacity to control cognition, leading to better judgment, more self-control, and improved long-term planning.	4	Slightly familiar	Very interesting	Neither difficult nor easy	Very easy	Slightly useful	Somewhat disagree	Somewhat agree	Strongly agree	Neither agree nor disagree	Somewhat agree	Neither agree nor disagree	Somewhat agree	1	2	1	2	1	1	8
P77	Textbook	00:32:49	Urban	A common behavior for teens might be to go to sleep later than an average child or adult and wake up later than an average child or adult. This is because the melatonin levels of teens typically rise and fall later than a child or adult's melatonin levels, resulting in teens having a natural sleep cycle that starts and ends later.	TikTok likely appeals to teens because it allows for a source of dopamine. Teens are extra drawn to the thrill of receiving likes from their latest TikTok and the thrill of scrolling until they find the perfect video to entertain them. While everyone has dopamine, TikTok mostly targets teens as dopamine levels are constantly changing during this time in their lives and therefore, they are most ea…	The cortex develops additional folds which increase the brainâ€™s complexity.	Melatonin	Dopamine	Serotonin	Adolescent melatonin levels naturally rise later at night and fall later in the morning, which delays the sleep cycle.,The limbic system develops faster than the prefrontal cortex, which prioritizes immediate rewards over long-term planning.	The neural connections in the prefrontal cortex build more capacity to control cognition, leading to better judgment, more self-control, and improved long-term planning.	4	Slightly familiar	Somewhat interesting	Somewhat easy	Neither difficult nor easy	Slightly useful	Somewhat disagree	Somewhat disagree	Somewhat agree	Neither agree nor disagree	Neither agree nor disagree	Somewhat disagree	Somewhat agree	3	3	1	2	2	1	12
P79	Learn Your Way	00:36:30	Urban	Teens might be more easily irritable as the Prefrontal cortex and limbric system of the brain are still in development. The limbric system is responsible for process reward and punishment and the prefrontal cortex helps with impulse, since they are more under developed, teens are less likely to understand the risk involved and more likely to act on impulse	Teenagers brain are under developed, making them more susceptible to the reward which tiktok has for their brain. specifically the limbric system makes them less likely to understand the risk.	The cortex develops additional folds which increase the brainâ€™s complexity.	Melatonin	Dopamine	Serotonin	Adolescent melatonin levels naturally rise later at night and fall later in the morning, which delays the sleep cycle.	The neural connections in the prefrontal cortex build more capacity to control cognition, leading to better judgment, more self-control, and improved long-term planning.	2	Not at all familiar	Somewhat interesting	Neither difficult nor easy	Very easy	Somewhat useful	Strongly agree	Somewhat agree	Neither agree nor disagree	Somewhat agree	Strongly agree	Neither agree nor disagree	Somewhat agree	3	2	1	2	1	1	10
P80	Textbook	00:20:00	Urban	Teens many be "lazy" because they need more sleep then adults, there melation levels are reached mostly later in the night while adults are reached at normal bed timing causing Teens to get less sleep and have a harder time waking up in the mornings.	Tik Tok and other social media apps give the brain a sense of calming, while teens minds are growing there are levels of feeling bored and craving things to help that. It gives the mind and brain something to do as its working to understand things around you.	The cortex develops additional folds which increase the brainâ€™s complexity.	Melatonin	Dopamine	Serotonin	Melatonin levels remain constant throughout the day and night during adolescence, which causes unpredictable sleep cycles.,Adolescent melatonin levels naturally rise later at night and fall later in the morning, which delays the sleep cycle.,Increased activity in the amygdala results in a tendency to circumvent rules and dismiss authority figures.	The neural connections in the prefrontal cortex build more capacity to control cognition, leading to better judgment, more self-control, and improved long-term planning.	3	Somewhat familiar	Somewhat interesting	Somewhat difficult	Somewhat easy	Somewhat useful	Somewhat agree	Neither agree nor disagree	Neither agree nor disagree	Neither agree nor disagree	Neither agree nor disagree	Somewhat agree	Somewhat agree	3	1	1	2	1	1	9
P81	Learn Your Way	00:34:26	Urban	Going to sleep later at night and waking up later in the morning is caused by increased melatonin levels later at night and decreased melatonin levels later in the morning.	TikTok or short form videos give teens a boost in dopamine when they scroll to the next video because of the "surprise" of what the next video will be.	The cortex develops additional folds which increase the brainâ€™s complexity.	Melatonin	Dopamine	Serotonin	Adolescent melatonin levels naturally rise later at night and fall later in the morning, which delays the sleep cycle.,Increased activity in the amygdala results in a tendency to circumvent rules and dismiss authority figures.	The neural connections in the prefrontal cortex build more capacity to control cognition, leading to better judgment, more self-control, and improved long-term planning.	4	Somewhat familiar	Slightly interesting	Somewhat easy	Very easy	Very useful	Neither agree nor disagree	Strongly agree	Strongly agree	Strongly agree	Somewhat agree	Strongly agree	Strongly agree	1	2	1	2	1	1	8
P82	Learn Your Way	00:40:50	Urban	Some common teen behavior is having more energy in the night such as being a night owl compared to being exhausted in the morning. Teen behavior such as going out driving with your friends late at night and having bursts of energy. The developmental changes caused by melatonin make a teen want to be active at night.	Teens want to be active at night and connect on similarites with others. for example, many teens connect on the fact that they lose sleep and do not get the reccomended amount. Tiktok is an app where teens can share the common want to go out late at night which is caused by melatonin.	The cortex develops additional folds which increase the brainâ€™s complexity.	Melatonin	Dopamine	Serotonin	Adolescent melatonin levels naturally rise later at night and fall later in the morning, which delays the sleep cycle.	The neural connections in the prefrontal cortex build more capacity to control cognition, leading to better judgment, more self-control, and improved long-term planning.	4	Somewhat familiar	Very interesting	Neither difficult nor easy	Very easy	Very useful	Somewhat agree	Strongly agree	Neither agree nor disagree	Somewhat agree	Strongly agree	Strongly agree	Strongly agree	2	1	1	2	1	1	8
P83	Learn Your Way	00:34:55	Urban	Teenagers may stay awake later at night during the developmental changes in adolescent brains. This is because of the rise of melatonin levels at night causing teens to be awake at night and tired or drowsy during the day.	Teens often are more prone to taking risks due to the brain still developing and them not always understanding the consequences of such risks. Tiktok often creates trends that can be harmful and or not positive which causes teens to take the risk and participate in the trends, not acknowledging the consequences.	The cortex develops additional folds which increase the brainâ€™s complexity.	Melatonin	Dopamine	Serotonin	Adolescent melatonin levels naturally rise later at night and fall later in the morning, which delays the sleep cycle.	The neural connections in the prefrontal cortex build more capacity to control cognition, leading to better judgment, more self-control, and improved long-term planning.	4	Somewhat familiar	Very interesting	Somewhat easy	Somewhat easy	Very useful	Somewhat agree	Somewhat agree	Strongly agree	Strongly agree	Somewhat agree	Strongly agree	Strongly agree	3	2	1	2	1	1	10
P86	Learn Your Way	00:27:57	Urban	A common teen behavior that might be the result of developmental changes in the adolescent brain is being more drowsy and tired in the morning and evening and more lively at night due to the rise of melatonin levels at night for teens.	I think that the appeal of apps like TikTok is due to the impulse control in teens. Since the frontal lobe is not fully developed in teens, it lacks impulse control. Since apps like tiktok are focused on short, fast paced information, it gives the brain more of a dopamine boost.	The cortex develops additional folds which increase the brainâ€™s complexity.	Melatonin	Dopamine	Dopamine	Adolescent melatonin levels naturally rise later at night and fall later in the morning, which delays the sleep cycle.,The limbic system develops faster than the prefrontal cortex, which prioritizes immediate rewards over long-term planning.	The neural connections in the prefrontal cortex build more capacity to control cognition, leading to better judgment, more self-control, and improved long-term planning.	4	Slightly familiar	Somewhat interesting	Neither difficult nor easy	Somewhat easy	Very useful	Somewhat agree	Strongly agree	Somewhat agree	Somewhat agree	Somewhat agree	Somewhat agree	Somewhat agree	3	3	1	1	2	1	11
P87	Learn Your Way	00:27:33	Urban	Lack of impulse control;, more likely to be irritable, and more likely to be depressed or irritated.	As teens brains develop, they are able to keep up with the change with technology. As when TikTok came out, teens were constantly keeping up with new trends and the change in the social life.	The cortex develops additional folds which increase the brainâ€™s complexity.	Melatonin	Dopamine	Serotonin	Adolescent melatonin levels naturally rise later at night and fall later in the morning, which delays the sleep cycle.,The limbic system develops faster than the prefrontal cortex, which prioritizes immediate rewards over long-term planning.	The neural connections in the prefrontal cortex build more capacity to control cognition, leading to better judgment, more self-control, and improved long-term planning.	4	Not at all familiar	Very interesting	Somewhat easy	Very easy	Very useful	Somewhat agree	Strongly agree	Somewhat agree	Somewhat agree	Strongly agree	Strongly agree	Strongly agree	1	2	1	2	2	1	9
P89	Textbook	00:25:45	Urban	Some teens might develop depression or bipolar disease during the changes of the brain. Some teens when things aren't going their way might feel like everyone and everything is against them, and therefore may develop these illnesses.	Short form content, periods of briefly showing an image and then quickly switching it to another causes a dopamine rush that may get the teen used to the quick scene changes, and can influence the brain to think that everything will only be brief, therefore lowering the teens attention span.	The cortex develops additional folds which increase the brainâ€™s complexity.	Melatonin	Dopamine	Serotonin	Melatonin levels remain constant throughout the day and night during adolescence, which causes unpredictable sleep cycles.,Adolescent melatonin levels naturally rise later at night and fall later in the morning, which delays the sleep cycle.	The neural connections in the prefrontal cortex build more capacity to control cognition, leading to better judgment, more self-control, and improved long-term planning.	4	Not at all familiar	Very interesting	Very easy	Very easy	Somewhat useful	Neither agree nor disagree	Somewhat agree	Strongly agree	Strongly agree	Strongly agree	Somewhat agree	Somewhat agree	1	2	1	2	1	1	8
P91	Learn Your Way	00:35:01	Urban	Staying up later at night due to melatonin	Apps like TikTok give teens dopamine every time they scroll which makes them want more	The cortex develops additional folds which increase the brainâ€™s complexity.	Serotonin	Dopamine	Melatonin	Adolescent melatonin levels naturally rise later at night and fall later in the morning, which delays the sleep cycle.	The production of neurotransmitters by the limbic system stabilizes, leading to a reduction in irritability and risk-taking behaviors.	4	Very familiar	Very interesting	Somewhat easy	Very easy	Somewhat useful	Somewhat agree	Somewhat agree	Strongly agree	Somewhat agree	Somewhat agree	Somewhat agree	Strongly agree	3	2	1	1	1	0	8
P92	Textbook	00:21:10	Urban	A common teen behavior could be drinking alcohol. The hypothesized relationship would be that because the limbic system in the brain (which relates to social interactions) develops before the prefrontal cortex (the part in the brain responsible for decision making), teens might follow their peers bad habits rather than thinking about the decision they are making.	The apps like tiktok appeal to teens because these apps cause spikes in hormones like dopamine. Teens naturally have greater hormone levels, so there moods are more extreme. When these apps make teens happy, they give them greater joy than adults would experience with these apps.	The cortex develops additional folds which increase the brainâ€™s complexity.	Melatonin	Dopamine	Serotonin	Adolescent melatonin levels naturally rise later at night and fall later in the morning, which delays the sleep cycle.,Increased activity in the amygdala results in a tendency to circumvent rules and dismiss authority figures.,The limbic system develops faster than the prefrontal cortex, which prioritizes immediate rewards over long-term planning.	The neural connections in the prefrontal cortex build more capacity to control cognition, leading to better judgment, more self-control, and improved long-term planning.	4	Slightly familiar	Very interesting	Somewhat difficult	Very easy	Somewhat useful	Somewhat disagree	Neither agree nor disagree	Strongly agree	Somewhat agree	Neither agree nor disagree	Somewhat agree	Somewhat agree	3	3	1	2	1	1	11
P93	Textbook	00:20:02	Suburban	Teens are more likely to engage in reckless behavior like smoking, drinking, etc... due to the changes in the limbic system, specifically changes with the neurotransmitters, dopamine and serotonin. During adolescence, the prefrontal cortex has not fully developed so teens are more prone to reckless behavior.	Teens seek out thrill experiences because their prefrontal cortex is not fully developed. This can be sought out through various activities, like TikTok, because it gives dopamine to the brain.	The cortex develops additional folds which increase the brain’s complexity.	Melatonin	Dopamine	Serotonin	Adolescent melatonin levels naturally rise later at night and fall later in the morning, which delays the sleep cycle.,The limbic system develops faster than the prefrontal cortex, which prioritizes immediate rewards over long-term planning.	The neural connections in the prefrontal cortex build more capacity to control cognition, leading to better judgment, more self-control, and improved long-term planning.	3	Somewhat familiar	Very interesting	Somewhat easy	Somewhat easy	Slightly useful	Strongly disagree	Strongly disagree	Neither agree nor disagree	Somewhat disagree	Somewhat agree	Somewhat disagree	Somewhat disagree	3	3	1	2	2	1	12
P94	Textbook	00:19:39	Suburban	Teens may be more reckless in their decisions while chasing Dopamine, doing acts like reckless driving. This may be because as teens develop, their brains will intake dopamine, and take it as a sign that they've made the right decision, as their prefrontal cortex develops it's decision making parts faster than that which reasons.	Teen brain development makes dopamine more impactful as it contributes more to the developing part of the brain that impacts decision making, or the prefrontal cortex. TikTok feeds dopamine into the brain due to the shorter form content it has, and is able to target the developing teens better than longer form content which provides less immediate dopamine.	The cortex develops additional folds which increase the brain’s complexity.	Melatonin	Dopamine	Serotonin	Adolescent melatonin levels naturally rise later at night and fall later in the morning, which delays the sleep cycle.,Increased activity in the amygdala results in a tendency to circumvent rules and dismiss authority figures.	The neural connections in the prefrontal cortex build more capacity to control cognition, leading to better judgment, more self-control, and improved long-term planning.	3	Not at all familiar	Slightly interesting	Somewhat difficult	Neither difficult nor easy	Somewhat useful	Somewhat disagree	Neither agree nor disagree	Somewhat disagree	Somewhat agree	Somewhat disagree	Somewhat disagree	Neither agree nor disagree	1	2	1	2	1	1	8

## Sheet: Longterm Assessment & Survey
					Q1 Short answer	Q2 Single-answer multiple choice	Q3_1 Matching	Q3_2 Matching	Q3_3 Matching	Q4 Confidence rating	S.Q1_1 Learning experience statements	S.Q1_2 Learning experience statements	S.Q1_3 Learning experience statements	S.Q1_4 Learning experience statements	S.Q1_5 Learning experience statements	S.Q1_6 Learning experience statements	Longterm Assessment Scoring
P#	Condition	Learning Duration Time [in minutes]	Delay Length (in days)	Reading Assessment Score [Screener]	During adolescence the brain undergoes significant structural and functional changes as it becomes more complex. Describe the relationship between these changes and common teen behaviors.	Which of the following options best describes the changes that occur in the prefrontal cortex during adolescence?	Match the brain structure with its main function. Please select only one response per row and column. - Processes emotional and social experiences	Match the brain structure with its main function. Please select only one response per row and column. - Executes cognitive functions such as decision-making	Match the brain structure with its main function. Please select only one response per row and column. - Regulates the power of emotional responses	On a scale of 1-5, how confident are you in your responses to these assessment questions?	To what extent do you agree or disagree with the following statements? - I feel motivated to learn more about this topic after using the educational tool.	To what extent do you agree or disagree with the following statements? - I have already sought out opportunities to learn more about this topic.	To what extent do you agree or disagree with the following statements? - I am more interested in this topic now than prior to my study session.	To what extent do you agree or disagree with the following statements? - I feel like I retained a majority of what I learned on this topic.	To what extent do you agree or disagree with the following statements? - I feel like I performed well on the additional assessment questions provided today.	To what extent do you agree or disagree with the following statements? - I remember how to use the learning features provided in the educational tool.	Q1 Short Answer Score	Q2 Score	Q3 Score	Total Score out of 6
P01	Learn Your Way	00:26:26	4	8	The part of the brain responsible for pleasure is fully developed, while the part of the brain for risk and long term planing isn’t fully developed. This causes more dangerous behaviors	The structure of neurons in the prefrontal cortex changes leading to more efficient information processing and strengthened connections with other areas of the brain.	Limbic System	Prefrontal Cortex	Amygdala	3	Neither agree nor disagree	Strongly disagree	Somewhat agree	Somewhat agree	Somewhat agree	Strongly agree	3	1	2	6
P03	Textbook	00:24:15	6	7	During adolescence, the brain goes through major changes, especially in areas that control decision-making and emotions. Since the prefrontal cortex isn't fully developed yet, teens can be impulsive and act on their feelings instead of thinking things through leading to risky behaviors or mood swings. Plus, with a more sensitive reward system, they’re more likely to chase fun or peer approval wit…	The structure of neurons in the prefrontal cortex changes leading to more efficient information processing and strengthened connections with other areas of the brain.	Limbic System	Prefrontal Cortex	Amygdala	4	Neither agree nor disagree	Somewhat agree	Neither agree nor disagree	Neither agree nor disagree	Somewhat agree	Somewhat agree	3	1	2	6
P04	Learn Your Way	n/a	n/a	n/a	Longterm assessment and survey not returned
P06	Textbook	00:20:45	3	7	As the teen brain develops, there is more dopamine released which causes teens to feel bored more often as they want to feel pleasure easily they make more rash decisions.	The structure of neurons in the prefrontal cortex changes leading to more efficient information processing and strengthened connections with other areas of the brain.	Amygdala	Limbic System	Prefrontal Cortex	2	Somewhat agree	Neither agree nor disagree	Somewhat agree	Somewhat agree	Somewhat disagree	Strongly agree	3	1	0	4
P07	Learn Your Way	00:28:23	6	6	These changes are due to an overload of chemical in the brain, causing reckless behavior.	The structure of neurons in the prefrontal cortex changes leading to more efficient information processing and strengthened connections with other areas of the brain.	Amygdala	Prefrontal Cortex	Limbic System	4	Strongly agree	Strongly agree	Somewhat agree	Strongly agree	Strongly agree	Strongly agree	2	1	1	4
P09	Textbook	00:20:11	6	7	During adolescence the brain is still developing. Which plays a major part in control making and etc. the limbic system develops faster which leads to teen behaviors like mood swings, risk taking and etc.	Puberty hormones trigger the replacement of childhood neurons in the prefrontal cortex with adult neurons that process information at higher speeds and can connect to more neighboring neurons.	Prefrontal Cortex	Amygdala	Limbic System	4	Strongly agree	Somewhat agree	Strongly agree	Strongly agree	Somewhat agree	Strongly agree	3	0	0	3
P11	Learn Your Way	00:26:36	4	6	As the more folds are created, the more complex the different areas of the brain get. As a result teens become more mature and refrain from risk taking actions.	The structure of neurons in the prefrontal cortex changes leading to more efficient information processing and strengthened connections with other areas of the brain.	Prefrontal Cortex	Limbic System	Amygdala	4	Somewhat agree	Neither agree nor disagree	Neither agree nor disagree	Somewhat agree	Somewhat agree	Strongly agree	2	1	1	4
P12	Textbook	00:22:06	4	7	The teen will have more anxiety and depression because of the brain developing and they’re not used to it.	The structure of neurons in the prefrontal cortex changes leading to more efficient information processing and strengthened connections with other areas of the brain.	Limbic System	Prefrontal Cortex	Amygdala	3	Somewhat agree	Neither agree nor disagree	Somewhat agree	Somewhat agree	Somewhat agree	Somewhat agree	1	1	2	4
P13	Learn Your Way	00:30:19	3	7	The prefrontal cortex, which controls decision making and planning, does not develop as quickly as the limbic system, which controls emotional responses. This means that as the limbic system develops quicker, a teen may be more prone to risk taking and emotional responses due to the lack of development in the prefrontal cortex.	The structure of neurons in the prefrontal cortex changes leading to more efficient information processing and strengthened connections with other areas of the brain.	Limbic System	Prefrontal Cortex	Amygdala	3	Somewhat agree	Strongly disagree	Somewhat agree	Neither agree nor disagree	Somewhat agree	Strongly agree	3	1	2	6
P15	Textbook	00:21:48	3	6	The brain structural and functional changes are that the frontal lobe becomes significantly more developed and that increases reaction time and mental clarity.	Puberty hormones trigger the replacement of childhood neurons in the prefrontal cortex with adult neurons that process information at higher speeds and can connect to more neighboring neurons.	Prefrontal Cortex	Amygdala	Limbic System	3	Strongly agree	Somewhat disagree	Strongly agree	Somewhat agree	Neither agree nor disagree	Somewhat agree	2	0	0	2
P16	Learn Your Way	00:32:53	3	4	Common teen behaviors are being more tired and emotional	Puberty hormones trigger the replacement of childhood neurons in the prefrontal cortex with adult neurons that process information at higher speeds and can connect to more neighboring neurons.	Amygdala	Prefrontal Cortex	Amygdala	2	Somewhat disagree	Strongly disagree	Somewhat agree	Somewhat disagree	Somewhat disagree	Strongly agree	1	0	1	2
P17	Learn Your Way	00:19:37	3	8	While a teens brain is developing it can allow the teen to develop mental problems and fall into bad habits due to the brain due to it always adapting.	The structure of neurons in the prefrontal cortex changes leading to more efficient information processing and strengthened connections with other areas of the brain.	Limbic System	Prefrontal Cortex	Amygdala	3	Strongly agree	Neither agree nor disagree	Neither agree nor disagree	Neither agree nor disagree	Somewhat disagree	Somewhat agree	2	1	2	5
P18	Textbook	00:19:14	4	5	These changes that occur can have an effect on the way teens act because these later changes can result in disorders including anxiety, depression, or bipolar disorder.	Puberty hormones trigger the replacement of childhood neurons in the prefrontal cortex with adult neurons that process information at higher speeds and can connect to more neighboring neurons.	Amygdala	Limbic System	Prefrontal Cortex	4	Somewhat agree	Neither agree nor disagree	Somewhat agree	Strongly agree	Somewhat agree	Strongly agree	1	0	0	1
P19	Textbook	00:20:13	4	5	As the brain develops certain parts of it don’t develop as quickly as others resulting in common teen behaviors as risk taking and rash decisions	The structure of neurons in the prefrontal cortex changes leading to more efficient information processing and strengthened connections with other areas of the brain.	Amygdala	Prefrontal Cortex	Limbic System	2	Neither agree nor disagree	Strongly disagree	Strongly disagree	Somewhat disagree	Somewhat disagree	Somewhat agree	2	1	1	4
P20	Learn Your Way	00:37:39	3	7	As the teen adolecent brain changes, theres lots of chemical changes and different things that form and process differently. As the brain is fully grown for boys at 14 and girls at only age 11, the teen brain changes and new wrinkles and other physical forms of the brain are also going through new things. As the brain is still trying to grow and learn, Dopamine in which is a chemical that contrib…	The structure of neurons in the prefrontal cortex changes leading to more efficient information processing and strengthened connections with other areas of the brain.	Limbic System	Prefrontal Cortex	Amygdala	3	Strongly agree	Neither agree nor disagree	Strongly agree	Somewhat agree	Somewhat agree	Strongly agree	2	1	2	5
P24	Textbook	00:20:38	7	5	At the age of 11 most male brains will be almost fully grown while for female it takes til the age of 14	Puberty hormones trigger the replacement of childhood neurons in the prefrontal cortex with adult neurons that process information at higher speeds and can connect to more neighboring neurons.	Limbic System	Prefrontal Cortex	Amygdala	3	Neither agree nor disagree	Neither agree nor disagree	Neither agree nor disagree	Somewhat agree	Somewhat disagree	Strongly agree	1	0	2	3
P25	Learn Your Way	00:32:22	3	8	The brain undergoes changes as prefrontal cortex is still developing teens do not have the necessary skills for long term decision which leads to many teens particiapting in risk taking behavior.	The structure of neurons in the prefrontal cortex changes leading to more efficient information processing and strengthened connections with other areas of the brain.	Limbic System	Prefrontal Cortex	Amygdala	4	Somewhat disagree	Neither agree nor disagree	Neither agree nor disagree	Somewhat agree	Somewhat agree	Somewhat agree	3	1	2	6
P27	Textbook	00:20:21	3	7	The brain is less developed in the teen years and is more sensitive to dopamine and serotonin, while there is less development in the prefrontal cortex. This causes teens to be more likely to engage in risky behaviors because they desire the dopamine hit and don’t think about the consequences.	The structure of neurons in the prefrontal cortex changes leading to more efficient information processing and strengthened connections with other areas of the brain.	Prefrontal Cortex	Limbic System	Amygdala	2	Somewhat disagree	Strongly disagree	Neither agree nor disagree	Somewhat disagree	Strongly disagree	Strongly agree	3	1	1	5
P28	Learn Your Way	00:40:13	4	5	So many changes happen in our brains were developing, learning and exploring.	Puberty hormones trigger the replacement of childhood neurons in the prefrontal cortex with adult neurons that process information at higher speeds and can connect to more neighboring neurons.	Limbic System	Prefrontal Cortex	Amygdala	3	Neither agree nor disagree	Somewhat agree	Somewhat agree	Somewhat agree	Somewhat agree	Somewhat agree	1	0	2	3
P30	Textbook	00:20:28	4	8	Teens become tired throughout the day and more awake at night. Also teens become More easily irritated from the structural changes	Puberty hormones trigger the replacement of childhood neurons in the prefrontal cortex with adult neurons that process information at higher speeds and can connect to more neighboring neurons.	Amygdala	Prefrontal Cortex	Limbic System	2	Strongly disagree	Strongly disagree	Somewhat disagree	Somewhat disagree	Somewhat disagree	Strongly agree	2	0	1	3
P31	Learn Your Way	00:29:56	3	9	The prefrontal cortex is one of the last parts of your brain to develop. It helps control and regulate your behaviors, which is why teens might be more likely to lash out at others compared to adults, whose prefrontal cortex has already developed. After it develops around age 20, people are less likely to take risks and have emotions and behaviors that are better regulated.	The structure of neurons in the prefrontal cortex changes leading to more efficient information processing and strengthened connections with other areas of the brain.	Limbic System	Prefrontal Cortex	Amygdala	3	Somewhat agree	Strongly disagree	Strongly agree	Somewhat disagree	Somewhat disagree	Strongly agree	2	1	2	5
P33	Learn Your Way	00:26:24	4	7	As a person matures the limbic system, responsible for immediate reward, develops first. However the prefrontal cortex, responsible for decision making, doesn’t fully develop until the mid to late twenties. This can cause teenagers to act more irrationally in ways that will allow them to get immediate rewards in their brain.	The structure of neurons in the prefrontal cortex changes leading to more efficient information processing and strengthened connections with other areas of the brain.	Amygdala	Prefrontal Cortex	Limbic System	4	Somewhat agree	Somewhat agree	Strongly agree	Strongly agree	Somewhat agree	Strongly agree	3	1	1	5
P35	Textbook	00:20:03	4	6	One example of this is the underdevelopment of the pre frontal cortex. During adolescence when the pre frontal cortex is yet to be fully developed it frequently lets you make risky decisions and thinks there’s nothing wrong with it, but in reality these decisions can be quite costly.	The structure of neurons in the prefrontal cortex changes leading to more efficient information processing and strengthened connections with other areas of the brain.	Prefrontal Cortex	Prefrontal Cortex	Prefrontal Cortex	3	Somewhat disagree	Somewhat disagree	Neither agree nor disagree	Neither agree nor disagree	Somewhat agree	Somewhat agree	3	1	0	4
P37	Textbook	00:21:23	3	7	When the brain undergoes its growth in adolescence, it is not constant and has many effects on the teens actions. For example, the prefrontal cortex which controls a teens ability to think and recognize certain risks isn’t at its strongest, which is why many teens may participate in harmful or “stupid” actions. Another example are the releases of dopamine, the feeling of pleasure, and serotonin, …	The structure of neurons in the prefrontal cortex changes leading to more efficient information processing and strengthened connections with other areas of the brain.	Amygdala	Prefrontal Cortex	Amygdala	5 - Extremely confident	Somewhat agree	Strongly disagree	Neither agree nor disagree	Somewhat agree	Strongly agree	Strongly agree	3	1	1	5
P38	Learn Your Way	00:22:17	3	5	The brain is still growing and changing till you reach your mid 20’s. The part of the brain that controls your emotions is called the limbic system. This part of the brain is very active. Also the part of the brain the controls decision making is called the prefrontal cortex. This part is still developing. Mood swings happen because hormones and emotions are stronger to control. Impulsivity make …	The structure of neurons in the prefrontal cortex changes leading to more efficient information processing and strengthened connections with other areas of the brain.	Limbic System	Prefrontal Cortex	Amygdala	4	Somewhat agree	Somewhat disagree	Somewhat agree	Somewhat agree	Somewhat agree	Somewhat agree	3	1	2	6
P39	Textbook	00:20:39	3	6	Because the brain isn’t fully developed and complex, teens tend to act out in risky ways such as drinking and smoking. They also haven’t developed the part of the brain that deals with decision making and thinking of the long term effects of it.	The structure of neurons in the prefrontal cortex changes leading to more efficient information processing and strengthened connections with other areas of the brain.	Amygdala	Prefrontal Cortex	Limbic System	3	Somewhat agree	Somewhat disagree	Strongly agree	Somewhat agree	Neither agree nor disagree	Strongly agree	2	1	1	4
P40	Learn Your Way	00:25:24	3	6	the brain changes drastically during adolescence. It grows new folds and wrinkles as it matures, and the frontal lobe continues developing well into a person's early 20s. The frontal lobe is most responsible for impulse control and desicion making. Before adolescence, the brain's amydgala, which control emotions and motivation towards pleasurable behaviors. As a result, teens may find it hard to …	The structure of neurons in the prefrontal cortex changes leading to more efficient information processing and strengthened connections with other areas of the brain.	Limbic System	Prefrontal Cortex	Amygdala	4	Neither agree nor disagree	Somewhat disagree	Somewhat disagree	Strongly agree	Somewhat agree	Strongly agree	3	1	2	6
P42	Textbook	00:22:50	3	9	Teens tend to want to sleep later, and sleep in longer which causes them to not be awake enough for school.	Puberty hormones trigger the replacement of childhood neurons in the prefrontal cortex with adult neurons that process information at higher speeds and can connect to more neighboring neurons.	Prefrontal Cortex	Amygdala	Limbic System	3	Strongly agree	Strongly disagree	Neither agree nor disagree	Somewhat agree	Somewhat disagree	Strongly agree	1	0	0	1
P44	Learn Your Way	00:24:20	5	8	Many changes that the adolescent brain undergoes impact how teenagers behave. For example, melatonin levels in teenagers naturally rise later at night and fall later in the morning, meaning that with the typical school schedule, their sleep patterns do not allow them to get adequate hours of sleep. Another example is the dependency on the limbic system for dopamine, which makes teenagers more sus…	The structure of neurons in the prefrontal cortex changes leading to more efficient information processing and strengthened connections with other areas of the brain.	Limbic System	Prefrontal Cortex	Amygdala	4	Strongly agree	Somewhat agree	Strongly agree	Somewhat agree	Somewhat agree	Strongly agree	3	1	2	6
P46	Textbook	00:20:00	3	7	The brain goes through changes during the teen years as there is imbalances in dopamine and serotonin which can alter teens behavior. This causes extreme behaviors like anger and lashing out when not enough serotonin is being released in the brain.	Puberty hormones trigger the replacement of childhood neurons in the prefrontal cortex with adult neurons that process information at higher speeds and can connect to more neighboring neurons.	Limbic System	Prefrontal Cortex	Amygdala	3	Somewhat agree	Neither agree nor disagree	Somewhat agree	Neither agree nor disagree	Neither agree nor disagree	Strongly agree	3	0	2	5
P47	Learn Your Way	00:40:03	4	8	During teenage years the brain produces less melatonin later at night and and more later in the morning causing teens to stay up late and be tired in the morning.	The prefrontal cortex produces more neurotransmitters, which improves signal strength and communication speed between brain areas.	Limbic System	Prefrontal Cortex	Amygdala	3	Somewhat agree	Strongly disagree	Somewhat agree	Somewhat agree	Somewhat agree	Strongly agree	3	0	2	5
P48	Textbook	00:21:13	3	7	The brain during adolescence has an impact on behavior in the mind. The changes in the brain creates a uneven development where emotions may lash out and are harder to relagate, increased risk taking is a example	The structure of neurons in the prefrontal cortex changes leading to more efficient information processing and strengthened connections with other areas of the brain.	Limbic System	Prefrontal Cortex	Amygdala	3	Somewhat disagree	Somewhat disagree	Neither agree nor disagree	Neither agree nor disagree	Neither agree nor disagree	Strongly agree	2	1	2	5
P49	Textbook	00:23:56	3	8	The prefrontal cortex is mainly used for decision making, so since it is still in early development many teens seem to act on impulse. The limbic system which is the area that controls emotions is very active during this time causing strong emotions among teens.	The structure of neurons in the prefrontal cortex changes leading to more efficient information processing and strengthened connections with other areas of the brain.	Amygdala	Prefrontal Cortex	Limbic System	4	Neither agree nor disagree	Somewhat disagree	Neither agree nor disagree	Neither agree nor disagree	Somewhat agree	Strongly agree	3	1	1	5
P53	Textbook	00:20:36	4	7	When the brain goes through adolescence, choices tends to lead towards new experiences and impulsiveness. Therefore, a reason why teens seek fun and reckless activities and sometimes not thinking through.	The structure of neurons in the prefrontal cortex changes leading to more efficient information processing and strengthened connections with other areas of the brain.	Limbic System	Prefrontal Cortex	Amygdala	3	Somewhat agree	Neither agree nor disagree	Neither agree nor disagree	Neither agree nor disagree	Somewhat agree	Strongly agree	1	1	2	4
P54	Textbook	00:24:49	4	8	During the development of the adolescence brain our impulses are different. Which impacts our decision making. Which is why teens are more prone to smoke and drink at a young age due to us not thinking about the consequences.	The structure of neurons in the prefrontal cortex changes leading to more efficient information processing and strengthened connections with other areas of the brain.	Limbic System	Prefrontal Cortex	Amygdala	3	Strongly agree	Strongly agree	Strongly agree	Neither agree nor disagree	Strongly agree	Somewhat agree	2	1	2	5
P56	Textbook	n/a	n/a	n/a	Longterm assessment and survey not returned
P57	Learn Your Way	00:29:38	4	6	Teens become more likely to have depression, anxiety, among other mental illnesses. They are more likely to act based on rewards without thinking about potential consequences. They also tend to stay awake later at night and wake up later in the morning.	The structure of neurons in the prefrontal cortex changes leading to more efficient information processing and strengthened connections with other areas of the brain.	Amygdala	Prefrontal Cortex	Limbic System	2	Somewhat disagree	Strongly disagree	Somewhat agree	Somewhat disagree	Somewhat disagree	Strongly agree	2	1	1	4
P58	Textbook	00:21:25	5	5	The relationship between these changes and the teen behavior shows that the dopamine processed has teens commit risky or dangerous acts while children or adults are way less of the likelihood to do anything bad.	The structure of neurons in the prefrontal cortex changes leading to more efficient information processing and strengthened connections with other areas of the brain.	Prefrontal Cortex	Amygdala	Limbic System	2	Somewhat agree	Neither agree nor disagree	Somewhat agree	Somewhat agree	Somewhat disagree	Strongly agree	2	1	0	3
P62	Textbook	00:24:54	4	4	During adolesence the brain is still developing mostly in areas with making decisions having self control leading to teens making poor choices because there brain has not fully developed yet. The amygdala can lead to teen behaviors like taking risks or acting fast or having strong feelings toward somethings this explains why teens make poor decisions during adoelscence.	The structure of neurons in the prefrontal cortex changes leading to more efficient information processing and strengthened connections with other areas of the brain.	Prefrontal Cortex	Amygdala	Limbic System	4	Neither agree nor disagree	Somewhat agree	Strongly agree	Somewhat agree	Somewhat agree	Strongly agree	3	1	0	4
P64	Learn Your Way	00:25:55	6	7	These changes in the brain could lead a teen to make more rash decisions.	The structure of neurons in the prefrontal cortex changes leading to more efficient information processing and strengthened connections with other areas of the brain.	Amygdala	Prefrontal Cortex	Limbic System	2	Somewhat agree	Somewhat disagree	Somewhat agree	Somewhat disagree	Somewhat disagree	Strongly agree	1	1	1	3
P65	Textbook	00:19:54	5	7	As your brain grows and develops teens become more mature and grow into an adult.	The structure of neurons in the prefrontal cortex changes leading to more efficient information processing and strengthened connections with other areas of the brain.	Amygdala	Limbic System	Prefrontal Cortex	3	Strongly agree	Somewhat agree	Somewhat agree	Somewhat agree	Somewhat disagree	Strongly agree	1	1	0	2
P66	Learn Your Way	00:37:08	5	4	The brain goes through lots of changes especially since the brain develops more as you get older. One notable change in the brain is serotonin. Serotonin helps calm emotions, however, this isn’t fully developed until late 20’s. While teenagers have less emotional regulation due to the brain not being fully developed.	The structure of neurons in the prefrontal cortex changes leading to more efficient information processing and strengthened connections with other areas of the brain.	Amygdala	Prefrontal Cortex	Limbic System	3	Somewhat agree	Somewhat disagree	Neither agree nor disagree	Somewhat disagree	Neither agree nor disagree	Somewhat disagree	3	1	1	5
P67	Learn Your Way	00:28:46	6	7	cognitive abilities, emotional regulation, and behavio	The structure of neurons in the prefrontal cortex changes leading to more efficient information processing and strengthened connections with other areas of the brain.	Amygdala	Prefrontal Cortex	Limbic System	3	Neither agree nor disagree	Somewhat agree	Somewhat agree	Neither agree nor disagree	Neither agree nor disagree	Neither agree nor disagree	1	1	1	3
P69	Learn Your Way	00:26:52	6	8	teens are more tired in the morning due to high levels of melatonin still in their body.	The structure of neurons in the prefrontal cortex changes leading to more efficient information processing and strengthened connections with other areas of the brain.	Amygdala	Prefrontal Cortex	Limbic System	2	Neither agree nor disagree	Strongly disagree	Somewhat agree	Neither agree nor disagree	Somewhat disagree	Somewhat agree	3	1	1	5
P71	Learn Your Way	00:39:41	5	7	Due to the delayed development of the cerebral cortex compared to the limbic system, teens often take risks and show boredom more than kids and adults. This is because without the fully developed cerebral cortex, teens only focus on prizes, without considering the oath to get there.	The prefrontal cortex produces more neurotransmitters, which improves signal strength and communication speed between brain areas.	Limbic System	Prefrontal Cortex	Amygdala	4	Neither agree nor disagree	Somewhat disagree	Somewhat agree	Somewhat agree	Somewhat agree	Strongly agree	3	0	2	5
P72	Learn Your Way	00:28:33	5	5	As the brain becomes more complex during adolescence, there is an increase in chemicals such as dopamine and melatonin. These chemicals are what influence teens to being considered more lazy and sleep later at night.	The structure of neurons in the prefrontal cortex changes leading to more efficient information processing and strengthened connections with other areas of the brain.	Limbic System	Prefrontal Cortex	Amygdala	3	Somewhat disagree	Strongly disagree	Somewhat disagree	Neither agree nor disagree	Neither agree nor disagree	Strongly agree	3	1	2	6
P73	Textbook	00:24:14	6	5	Brain changes in teens cause risk taking and impulsive decisions	The structure of neurons in the prefrontal cortex changes leading to more efficient information processing and strengthened connections with other areas of the brain.	Limbic System	Prefrontal Cortex	Amygdala	3	Somewhat agree	Somewhat agree	Somewhat agree	Somewhat disagree	Somewhat disagree	Strongly agree	2	1	2	5
P77	Textbook	00:32:49	4	9	Teen Behaviors are largely influenced by the fact that their prefrontal cortex is not fully developed yet they have neurotransmitters such as dopamine and serotonin. This is important because the prefrontal cortex impacts judgment, control, and other related functions while dopamine makes teens more prone to risk taking and serotonin makes teens more emotional. As a whole, this results in teens m…	The prefrontal cortex produces more neurotransmitters, which improves signal strength and communication speed between brain areas.	Amygdala	Prefrontal Cortex	Limbic System	3	Somewhat agree	Somewhat disagree	Somewhat agree	Somewhat agree	Somewhat agree	Strongly agree	3	0	1	4
P79	Learn Your Way	00:36:30	6	7	As the brain develops, the prefrontal cortex undergoes the most change along with the limbric system. These both help teens to understand risk as well as impulse, which means before these are developed, teens have less of an understanding of risk. Which is why teens are more likely to act on impulse and make bad decisions.	The structure of neurons in the prefrontal cortex changes leading to more efficient information processing and strengthened connections with other areas of the brain.	Amygdala	Prefrontal Cortex	Limbic System	3	Neither agree nor disagree	Somewhat disagree	Somewhat agree	Somewhat disagree	Somewhat agree	Strongly agree	3	1	1	5
P80	Textbook	00:20:00	5	7	During adolescence the brain undergoes many functional one being a teens sleep schedule. Teens have a hard time being able to fall asleep at night when its there time to go to bed, This is because they don't reach their melatonin leves as a fully develope adult would. Teens are most likely to start falling asleep later in the night. But this comes with cost cause teens need a full 8 hours of slee…	The structure of neurons in the prefrontal cortex changes leading to more efficient information processing and strengthened connections with other areas of the brain.	Limbic System	Prefrontal Cortex	Amygdala	3	Strongly agree	Neither agree nor disagree	Strongly agree	Somewhat agree	Somewhat agree	Somewhat agree	3	1	2	6
P81	Learn Your Way	00:34:26	4	7	The prefrontal cortex isn’t as developed compared to other parts of the brain. The prefrontal helps with decision making.	The structure of neurons in the prefrontal cortex changes leading to more efficient information processing and strengthened connections with other areas of the brain.	Limbic System	Prefrontal Cortex	Amygdala	4	Somewhat agree	Strongly disagree	Neither agree nor disagree	Somewhat agree	Somewhat agree	Strongly agree	3	1	2	6
P82	Learn Your Way	00:40:50	4	6	When a human is around 6-7 the brain is 90% done growing. Yet as a person gets older, they will continue to become more mature but their mind will not increase in size. The prefrontal cortex which can help a person make decisions. As a teen gets older, they will become more aware of their decisions.	The structure of neurons in the prefrontal cortex changes leading to more efficient information processing and strengthened connections with other areas of the brain.	Amygdala	Prefrontal Cortex	Limbic System	2	Strongly agree	Somewhat agree	Somewhat agree	Somewhat agree	Somewhat agree	Strongly agree	2	1	1	4
P83	Learn Your Way	00:34:55	4	4	Teens are typically more tired during the day and up during the night due to melatonin levels during adolescence	The structure of neurons in the prefrontal cortex changes leading to more efficient information processing and strengthened connections with other areas of the brain.	Amygdala	Prefrontal Cortex	Limbic System	2	Neither agree nor disagree	Somewhat disagree	Somewhat disagree	Somewhat disagree	Strongly disagree	Somewhat agree	2	1	1	4
P86	Learn Your Way	00:27:57	5	5	The teenage brain will commonly make impulsive decisions because the prefrontal cortex isn’t fully developed, which is in charge of decision-making skills	Puberty hormones trigger the replacement of childhood neurons in the prefrontal cortex with adult neurons that process information at higher speeds and can connect to more neighboring neurons.	Prefrontal Cortex	Prefrontal Cortex	Amygdala	3	Neither agree nor disagree	Somewhat disagree	Somewhat agree	Somewhat agree	Neither agree nor disagree	Somewhat agree	3	0	1	4
P87	Learn Your Way	00:27:33	4	6	As a teenager grows their part of their brain that stops risky behaviors develops slower than their decision making part also their melatonin levels rise later in the night and lower later in the morning. This makes them more likely to become depressed or irritable and take more risks.	The structure of neurons in the prefrontal cortex changes leading to more efficient information processing and strengthened connections with other areas of the brain.	Limbic System	Prefrontal Cortex	Amygdala	3	Strongly agree	Neither agree nor disagree	Strongly agree	Somewhat agree	Somewhat agree	Somewhat agree	2	1	2	5
P89	Textbook	00:25:45	6	5	It can lead to compulsive risk taking and not thinking decisions through	The structure of neurons in the prefrontal cortex changes leading to more efficient information processing and strengthened connections with other areas of the brain.	Amygdala	Prefrontal Cortex	Limbic System	4	Neither agree nor disagree	Somewhat disagree	Neither agree nor disagree	Somewhat agree	Strongly agree	Strongly agree	1	1	1	3
P91	Learn Your Way	00:35:01	4	5	Risk taking and the emotions you feel get impacted and more complex as you grow older	The structure of neurons in the prefrontal cortex changes leading to more efficient information processing and strengthened connections with other areas of the brain.	Prefrontal Cortex	Amygdala	Limbic System	4	Strongly agree	Somewhat agree	Strongly agree	Somewhat agree	Somewhat agree	Strongly agree	1	1	0	2
P92	Textbook	00:21:10	5	9	Common teen behaviors like smoking and drinking come from a lack of thought out decisions. This absence of good decision making relates to the frontal cortex changing in the later stages of adolescence.	The structure of neurons in the prefrontal cortex changes leading to more efficient information processing and strengthened connections with other areas of the brain.	Limbic System	Prefrontal Cortex	Amygdala	4	Neither agree nor disagree	Somewhat disagree	Somewhat agree	Neither agree nor disagree	Somewhat agree	Strongly agree	2	1	2	5
P93	Textbook	00:20:02	4	6	Teens are more prone to engaging in reckless behavior as the frontal cortex has not fully developed yet, allowing for the limbic system to dominate decisions. More specifically, the neurotransmitters, dopamine and serotonin found in the limbic system, guide irrational teen behavior like reckless driving, drinking, smoking, etc…	The structure of neurons in the prefrontal cortex changes leading to more efficient information processing and strengthened connections with other areas of the brain.	Limbic System	Prefrontal Cortex	Amygdala	3	Strongly agree	Strongly disagree	Somewhat agree	Neither agree nor disagree	Somewhat agree	Strongly agree	3	1	2	6
P94	Textbook	00:19:39	6	9	These changes result in a development of the reward system that connects to the decision making part of the adolescent brain, which can cause teens to make decisions based of the immediate dopamine they would receive, causing reckless behaviors that don’t consider long term effects.	The structure of neurons in the prefrontal cortex changes leading to more efficient information processing and strengthened connections with other areas of the brain.	Limbic System	Prefrontal Cortex	Amygdala	3	Somewhat agree	Somewhat disagree	Somewhat agree	Somewhat agree	Somewhat agree	Neither agree nor disagree	2	1	2	5
